# Supplementary material for: Alterations of the Oral Microbiota Profiles in Chinese Patient With Oral Cancer
Source: Front Cell Infect Microbiol. 2021 Dec 9;11:780067. doi: 10.3389/fcimb.2021.780067 (PMC8696029; doi:10.3389/fcimb.2021.780067)
Supplement: Supplementary Table 1 — The demographic and laboratory test result data. [file Table_1.xlsx]

## Sheet: Sheet1
Sample	Gender	Age	Weight	Height	BMI	Part	cohort
N8	female	24	60	1.6	23.4375	without	Normal
C9	male	54	87	1.77	27.7698	mouth floor	Ca
C8	female	52	66	1.7	22.8374	tongue	Ca
C1	female	76	60	1.48	27.3923	maxillary	Ca
N4	male	37	70	1.73	23.3887	without	Normal
C5	male	68	75	1.7	25.9516	palate	Ca
C4	female	49	55	1.58	22.0317	palate	Ca
Q2	female	71	50	1.55	20.8117	buccal	Pre
C2	male	32	50	1.65	18.3655	tongue	Ca
Q4	female	54	73	1.6	28.5156	tongue	Pre
N1	male	42	75	1.74	24.7721	without	Normal
Q5	female	61	58	1.62	22.1003	tongue	Pre
C7	male	69	55	1.7	19.0311	buccal	Ca
Q1	female	52	56	1.61	21.6041	buccal	Pre
N7	female	26	55	1.6	21.4844	without	Normal
N6	female	30	53	1.6	20.7031	without	Normal
C3	male	56	85	1.72	28.7317	tongue	Ca
Q6	male	49	65	1.75	21.2245	palate	Pre
N10	male	22	60	1.83	17.9163	without	Normal
N2	male	50	72	1.77	22.9819	without	Normal
Q3	female	52	50	1.65	18.3655	buccal	Pre
C10	female	75	45	1.58	18.026	buccal	Ca
C6	male	63	68	1.64	25.2826	tongue	Ca
N3	female	38	52	1.57	21.0962	without	Normal
N9	female	47	50	1.56	20.5457	without	Normal
N5	male	57	75	1.76	24.2123	without	Normal

## Sheet: Sheet2
Species	N8	C9	C8	C1	N4	C5	C4	Q2	C2	Q4	N1	Q5	C7	Q1	N7	N6	C3	Q6	N10	N2	Q3	C10	C6	N3	N9	N5
Corynebacterium_durum	0.00387	0	0.00246	0	0.00929	0	0.07548	0.12228	0.24466	0	0	0	0.00702	0.04122	0.0312	0.05271	0	0.02042	0	0.01411	0.03061	0	0	0.04742	0	0
Eubacterium_saphenum	0	0.28476	0.11091	0.01594	0.11194	0.07556	0	0	0.22266	0.20568	0.39671	4.22055	0	0	0.00217	0	0.05476	0	0	0	0.81139	0.07606	0.10304	0.22973	2.87114	0.12611
Porphyromonas_gingivalis	0	1.36098	0.83439	0	1.6676	0.3974	0	0	0.00676	0	1.90108	0	0.00498	0	0	0.87986	2.13416	0.01924	0	0	1.7433	1.23503	3.96147	0.43307	2.16015	0
Pseudopropionibacterium_propionicum	0	0.00675	0.01371	0.16657	0	0.03759	0	0.05715	0.04263	0.0274	0.05674	0	0	0.03737	0.00342	0	0.15094	0.00562	0	0.15447	0.00069	0.02171	0	0	0.19745	0
Abiotrophia_defectiva	0	0.50306	0.03415	0.17793	0	0.08158	0	0	0.036	0	0.02456	0.98564	0.03377	0	0.01923	0.01155	0.06324	0.04148	0.09952	0.10069	0	0.00555	0	0.0128	0	0
Mitsuokella_sp_oral_taxon_131	0	0	0	0	0	0	0	0	0	0	0	0	0.00162	0	0	0	0	0	0	0	0	0	0	0	0	0.03258
Eggerthia_catenaformis	0	0	0	0.0099	0	0	0	0	0	0	0	0	0	0	0	0	0.03441	0	0	0	0	0.07936	0.00164	0	0	0
Campylobacter_concisus	0.18171	0.0161	0.22563	0.03756	0.03028	0.23479	0.15344	0.74929	0	0	0.07169	0	0	0.20596	0.20684	0.05357	0.14259	0.06197	0.63683	0.04851	0.40383	0.65625	0.1582	0.30616	0	0
Neisseria_mucosa	0.02197	0.28245	0.44259	20.6782	2.81235	0.57193	0.28917	0	0.23214	0	1.1798	0	0.34663	0.59779	1.50579	0	0.32983	7.82325	2.96397	0.08601	0.68859	2.2302	0	0	0.81505	0
Lactobacillus_gasseri	0	0	0	0	0	0	0	0	0	0	0.13274	0	0.00108	0	0	0	0	0	0	0	0	0	0	0	0	0
Prevotella_maculosa	0	0	0.02583	0	0	0	0	0.00862	0.00195	0.06593	0	0	0.01715	0.02653	0	0	0.02707	0.00157	0	0	0.02745	0.04507	0	0	0	0
Actinomyces_sp_oral_taxon_448	0.07572	0	0.04294	0	0.11428	0	0	0.02903	0	0.01474	0.02255	0	0	0.1676	0	0	0.00213	0	0	0.00055	0.13575	0	0	0	0.0969	0
Streptococcus_sinensis	0.02756	0	0	0.02193	0	0	0	0	0	0	0	0	0	0	0	0.04896	0.17471	0	0	0	0	0.1117	0	0	0.13189	0
Fretibacterium_fastidiosum	0	0.03717	0.03455	0.00159	0.02033	0.02018	0	0	0	0.00905	0.04777	0.63267	0.0025	0	0	0	0.04918	0	0	0	0.06948	0	0.02995	0.0335	0.11911	0.32872
Leptotrichia_hofstadii	0.04324	0.01032	0.00918	0.09868	0.06363	0.01841	0	0.02599	0	0	0.04853	0	0.03901	0.07231	0.03813	0.01186	0.13323	0.02773	0.0279	0.00523	0.04612	0.10634	0	0.20843	0	0.0147
Peptostreptococcaceae_bacterium_oral_taxon_113	0	0	0	0	0	0	0	0	0	0	0	0	0	0	0	0	0.00366	0	0	0	0	0	0.21947	0	0	0
Haemophilus_influenzae	0	0	0	0	0	0	0	0	0	0	0	0	0	0	0	0	0.02244	0	0	0	0	0	0	0	0	0
Oribacterium_asaccharolyticum	0	0	0.00743	0.0218	0	0.04598	0	0.0721	0	0	0	0	0	0	0.00198	0	0.00361	0	0	0	0.03406	0	0.03465	0	0	0
Aggregatibacter_segnis	0.04679	0.02407	0.65343	0.00497	0.33737	0.59028	0.05536	0.02339	0	0.20592	0.50889	0	0.29763	0.62174	0.09704	0.48068	0.56413	0.15896	0.12059	0.2547	0.29091	12.299	0	0.02174	0.57548	0
Eubacterium_yurii	0	0.03446	0.02395	0	0	0.1876	0	0	0	0	0	0	0	0	0	0	0.05911	0.0051	0	0	0	0	0	0	0	0
Capnocytophaga_sputigena	0	0.30177	0.2133	0.24802	0.25618	0.30795	0.19485	0.10157	0.02548	0.06902	0.2278	0.15738	0.13977	0.14751	0.36787	0.00527	0.59815	0.87029	0.00966	0.06843	0.07706	0.16407	0.01488	0.05614	0.03837	0
Veillonella_dispar	0.40516	0	0.99173	0.33164	0.14107	0.17235	0.94676	1.5023	0.17496	0.45458	0.7056	0	0	0.3147	0.22581	0.43061	0.42696	0.25883	0.53026	2.37698	0.05524	0	0.6728	1.96786	0.06682	0.14028
Prevotella_disiens	0	0	0	0	0	0.3562	0	0	0	0	0	0	0	0	0	0	0	0	0	0	0	0	0	0	0	0
Gemella_morbillorum	0.217	0.82491	0.75987	1.91712	0.91169	0.58191	0.33644	0.12876	0.70554	0.39528	0.37141	0.61888	1.81862	1.09225	0.14923	0.446	1.37134	0.95137	0.23669	1.41687	0.61362	2.61398	0.18819	0	1.05748	0.44828
Haemophilus_parainfluenzae	7.53346	0.27821	0.1501	0.07379	2.769	0.71196	3.43317	2.35357	0	2.57198	1.85485	0	1.006	4.2149	2.9581	4.88865	2.01754	2.82682	1.84843	2.32226	2.09406	0.87239	1.23057	2.1236	4.18019	0
Selenomonas_sp_oral_taxon_126	0	0	0	0.03744	0	0	0	0	0	0	0	0	0.00148	0	0	0	0.0067	0.00046	0	0	0	0	0	0	0	0
Streptococcus_sp_HPH0090	0	0	0	0.0352	0	0	0.071	0	0	0.03059	0	0	0	0.01402	0.03501	0.00987	0.03752	0	0	0.04988	0.00813	0	0	0.01541	0	0
Streptococcus_sp_oral_taxon_056	0	0	0.03752	0	0.03521	0	0	0.00632	0.00202	0	0.02256	0.27141	0	0.04948	0	0.00119	0.02247	0.02685	0	0	0.00859	0.04222	0	0	0.05989	0
Veillonella_sp_T11011_6	0.1221	0	0.51315	0.00338	0	0	0.26853	0.4825	0.11308	0	0.01134	0	0	0.10372	0.01316	0.26233	0.44619	0.0005	0.31525	0.55878	0.06967	0	0.05964	0.89161	0	0
Neisseria_perflava	0.04893	0	0	0	0	0	0.10089	0.15717	0	0.23888	0	0	0	0	0	0	0.01865	0.03461	0	0	0.00606	0.6688	0.04736	0	0.0643	0
Leptotrichia_buccalis	0	0	0	0	0	0	0	0	0	0	0	0	0	0.03173	0	0.00954	0.06427	0.0017	0.01599	0	0	0.00105	0	0.05236	0	0
Bifidobacterium_dentium	0	0	0	0.01156	0	0	0	0	0.00787	0	0	0	0.34312	0	0	0	0.01246	0	0	0	0	0	0	0	0	0.09584
Neisseria_gonorrhoeae	0	0.12933	0	0	0	0	0	0	0	0	0	0	0	0	0	0.00281	0.20819	0	0.07875	0	0	0.01956	0	0	0	0
Eikenella_sp_NML130454	0	0.02632	0.04602	0	0	0	0	0.00899	0	0	0	0	0	0.0202	0.00241	0	0.01554	0.00611	0	0	0	0.41766	0	0	0	0
Eikenella_corrodens	0	0.06776	0.24479	0.03527	0.01006	0.0526	0.0242	0.04588	0	0	0.02965	0	0.06287	0.01546	0.06016	0	0.08689	0.09618	0	0.56958	0.00312	3.01974	0	0	0.03099	0
Streptococcus_infantis	4.08802	0.96821	1.05804	3.18987	1.19009	0.01481	1.39952	2.59888	0.26549	6.88072	1.68538	3.88291	1.71461	2.93169	2.25818	1.62861	1.1354	0.68538	4.33114	2.29543	2.14974	0.00285	4.38333	2.90559	4.05504	0.62356
Streptococcus_sp_HMSC034E03	1.10904	0.01368	0.06818	0.00948	0.04304	0.0185	0.41405	0.01433	0	0.26223	0	0	0	0.0326	0.10849	0.01929	0.25441	0.15018	0.03966	0.08221	0.02	0.00291	0.04039	0.10968	0	0
Prevotella_loescheii	0	0	0.02769	0.14745	0.13705	0	0	0.0063	0.10413	0	0	0	0	0.07483	0	0	0.25285	0.00893	0	0	0.01441	0.03924	0	0.02134	0.12523	0
Parvimonas_sp_oral_taxon_110	0	0	0	0	0	0	0	0	0.23685	0	0	0	0.06335	0	0	0	0.00363	0.00506	0	0	0	0	0.12619	0	0	0
Desulfomicrobium_orale	0	0	0	0	0	0.04776	0	0	0	0	0	0	0	0	0	0	0	0	0	0	0.08259	0	0.05611	0	0	0
Parvimonas_sp_oral_taxon_393	0	0	0	0	0	0	0	0	0	0	0	0	0	0	0	0	0.09969	0	0	0	0	0	0	0	0	0
Selenomonas_sp_oral_taxon_892	0	0	0	0.06766	0	0	0	0	0	0	0	0	0	0	0	0	0.0041	0	0	0	0	0	0	0	0	0
Porphyromonas_endodontalis	0.03148	0.63092	4.11317	0.34439	3.13816	1.04239	0.04174	0.04981	0.15989	1.42897	1.73091	1.29006	0.09589	0.14654	0.12243	0.07097	1.35186	0.46913	0.22916	0.00622	2.33818	1.76117	1.72302	0.61576	4.14291	1.67079
Actinomyces_viscosus	0	0	0	0	0	0	0	0	0	0	0	0	0	0	0	0	0	0	0	0.02523	0	0	0	0	0	0
Haemophilus_quentini	0	0	0.0135	0	0	0	0	0	0	0.09615	0.18174	0	0	0.02553	0	0.03734	0.34718	0	0.06969	0.00825	0	0	0	0	0.06754	0
Veillonella_atypica	0.34227	0	2.31119	0.25042	0.20295	0.56969	3.26451	4.37923	0.00783	0.19999	0.83304	0	0	1.1432	0.0194	1.19515	4.64947	0.00952	1.32824	0.26013	1.63322	0	0.81994	5.27235	0	1.29906
Actinomyces_sp_HPA0247	0	0	0.00557	0.02636	0	0.15054	0.05595	0.07643	0.00083	0.02745	0	0	0	0	0.01088	0.00976	0.01026	0	0	0.05935	0.02159	0	0	0	0	0
Fusobacterium_hwasookii	0	0	0	0	0	0	0	0	0	0	0	0	0	0	0	0	0.64963	0.04896	0	0	0	0.31177	0	0	0	0
Bacteroides_pyogenes	0	0	0	0	0	0	0	0	0	0	0	0	34.7653	0	0	0	0	0	0	0	0	0	0	0	0	0
Leptotrichia_sp_oral_taxon_879	0	0	0	0	0	0	0	0.00205	0	0	0	0	0	0.00548	0	0	0.01965	0.00159	0	0.00042	0	0	0	0.01031	0	0
Neisseria_sp_oral_taxon_014	0.04394	0.28447	0	0.44612	0.26975	0	0.09977	0.0003	0.33369	0.02944	0.62679	0	0	0.58218	0.04114	0.11157	0.55011	0.02508	0.32403	0	0.05801	0	0	0	0.56473	1.52314
Lactobacillus_sakei	0	0	0	0	0	0	0	0	0	0	0	0	0	0	0	0	0.00115	0	0	0	0	0	0	0	0	0
Atopobium_minutum	0	0	0.00083	0	0	0	0	0	0	0	0	0	0	0	0	0	0.00204	0	0	0.0067	0	0	0	0	0	0
Porphyromonas_uenonis	0	0	0	0	0	0.34924	0	0	0	0	0	0	0	0	0	0	0.00436	0	0	0	0	0.01955	0	0	0	0
Prevotella_sp_S7_1_8	0	0	0	0	0	0.02959	0	0	0	0	0	0	0	0	0	0	0	0	0	0	0	0	0	0	0	0
Leptotrichia_sp_oral_taxon_847	0	0	0	0	0	0	0	0	0	0	0	0	0	0	0	0	0	0	0	0	0	0	0	0.01123	0	0
Olsenella_profusa	0	0	0	0	0	0	0	0	0	0	0	0	0	0	0	0	0.00099	0	0	0	0	0	0	0	0	0
Actinomyces_graevenitzii	0.4372	0	0.11125	0.72226	0.40762	0.31159	0.42592	1.53019	0.51549	0.13983	0.03645	0.71003	0	1.28644	0.37426	0.61753	0.50347	0.29031	0.9187	7.22517	0.01008	0	1.95957	0.32388	0.05509	0.1716
Campylobacter_curvus	0	0	0	0	0	0	0	0	0	0	0	0	0	0	0	0	0	0	0	0.00207	0	0	0	0	0	0
Alloscardovia_omnicolens	0	0	0	0	0	0.83454	0	0	0	0	0	0	0	0	0	0	0.24913	0	0	0.06756	0	0	0	0	0	0
Streptococcus_sp_SK643	0	0	0	0	0	0	0	0	0	0	0	0	0	0	0	0.46781	0	0	0	0	0	0	0	0	0	0
Veillonella_tobetsuensis	0	0	0.22263	0.05838	0.30196	0	0	0.17336	0	0	0.01631	0	0	0.06358	0.17069	0.02491	0.14917	0.12667	0	0	0.21845	0	0.58197	0.04879	0	0
Veillonella_rogosae	0	0	0.00224	0	0.10691	0	0.17095	0	0.0035	0	0	0	0	0.24052	0.00248	0.01902	0.08465	0.18396	0.44807	0	0.0661	0	0.05087	0.13218	0.50499	0
Prevotella_sp_oral_taxon_306	0	0	1.32619	0.02568	0.11243	0.23286	0.02544	0.03358	0.00282	0.09805	0.10358	0	0.0174	1.44872	0	0	0.59107	0.01242	0.21856	0.06313	0.46278	0.05248	1.9807	0.67463	0	0.03815
Streptococcus_sp_NLAE_zl_C503	0	0.07002	0	0	0	0	0	0	0	0	1.09013	0	0	0.24283	0	0	0.20442	0	0	0.01921	0	0	0	0.03607	0	0
Prevotella_bivia	0	0	0	0	0	2.46345	0	0	0	0	0	0	0	0	0	0	0	0	0	0	0	0	0	0	0	0
Streptococcus_australis	0.34417	0.09654	0.00476	0.01831	0.33549	0.00888	0.24236	0.30257	0	0.45032	0	0	0.10468	0.13377	0.43961	0.18804	0.21061	0.28178	0.01303	0.39236	0.32639	0.11585	0.39953	0.02184	0.20424	0
Solobacterium_moorei	0.00756	0.01506	0.35759	1.86832	0.19802	0.08722	0.1323	0.12653	0.03185	0.09394	0.08413	0	0.95176	0.07205	0.00597	0.01702	0.97917	0.0297	0.10294	0.09323	0.59616	0.33454	0.34713	0.14314	0.05138	0.52267
Actinomyces_naeslundii	0.05344	0	0.01542	0	0	0.00551	0	0.02183	0.01374	0.0151	0.01331	0	0	0.13788	0	0	0.00311	0.00395	0.02425	0	0.00735	0.00526	0	0	0.14538	0.0777
Anaerolineaceae_bacterium_oral_taxon_439	0	0	0	0	0	0	0	0	0	0	0	0	0	0	0	0	0.01299	0	0	0	0	0	0	0	0	0
Actinomyces_hongkongensis	0	0	0	0	0	0	0	0	0	0	0	0	0	0	0	0	0	0	0	0	0	0	0	0.01473	0	0
Treponema_denticola	0	0.74774	0.05535	0.05455	0.2899	0.03046	0	0.0106	0.08379	0.17813	0.07407	2.03511	0.50757	0.02841	0.00308	0.0523	0.06494	0.0046	0.0421	0	0.0178	1.11114	0.31806	0.01078	0.30262	0
Atopobium_parvulum	0.02618	0.01819	0.32343	0.11157	0.06608	0.32127	0.127	0.19383	0	0.2092	0.00282	0	0.0582	0.07423	0.0238	0.10019	0.19575	0.03209	0.43791	0.00318	0.30687	0	0.92325	0.07513	0.05195	0.3139
Actinobaculum_sp_oral_taxon_183	0.02254	0	0.0555	0.00546	0	0	0	0.03624	0	0	0.00173	0.17204	0	0.11407	0	0.0134	0.03916	0	0	0	0.1646	0	0	0.07289	0.13045	0.012
Aggregatibacter_sp_oral_taxon_458	0.63553	0	0.39395	0	0.2083	0	0.75035	0.22046	0	0.09373	0.60243	0	0	1.80843	0.21053	0.84707	0.12425	0.17518	0.31859	1.35124	0.26958	0	0	0.10531	0.59188	0
Scardovia_wiggsiae	0	0	0	0.01035	0	0.10202	0.50382	0	0.08518	0.22	0.03217	1.47943	0.00184	0.01147	0	0	0	0	0.16955	0.00932	0	0	0.04781	0	0	0
Actinomyces_sp_oral_taxon_897	0	0	0.00787	0	0	0.01691	0	0	0.0133	0	0	0	0.00158	0	0	0	0.00304	0	0	0.00199	0	0.02269	0	0	0	0
Kingella_kingae	0	0	0	0	0	0	0	0	0	0	0	0	0	0	0	0	0	0.00273	0	0	0	0	0	0	0	0
Actinomyces_sp_HMSC035G02	0.02842	0	0.2111	0.07478	0.06579	0.15181	0.02973	0.53426	0.0306	0.18982	0.04596	0	0	0.03178	0.07618	0.18491	0.1123	0.0786	0	0.61688	0.09622	0	0.23736	0.14641	0	0
Dialister_micraerophilus	0	0	0	0	0	0	0	0	0	0	0	0	0	0	0	0	0.30209	0	0	0	0	0	0	0	0	0
Neisseria_subflava	0.15291	0	0.19407	0	0.06932	0	0	0.08885	0.13579	1.0566	1.16839	0	0	0	1.95137	0.03319	0.04527	0	0.05266	0	0.33572	0	0	0	1.37821	0
Gemella_haemolysans	6.91818	2.0935	0.60612	1.33177	1.60944	2.04724	3.91387	0.36595	13.2874	1.1593	4.28069	0	0.28126	2.34695	13.0435	5.94412	1.29333	0.79717	2.73093	0.83329	0.69427	0.88388	1.59805	0.64185	0.4722	15.6343
Neisseria_macacae	0	12.5361	0	0	0.03586	0	0.09472	0	0	0	0	0	0	0.01066	0	0.013	0	0.002	0	0	0.04149	0.447	0	0	0	0
Haemophilus_sputorum	0.33687	0	0	0	0	0	0.52706	0.09833	0	0.15588	0.11671	0	0.1964	0	0.11917	0.28377	0.14093	0.31173	0.05525	0.1153	0.08346	0	0	0.11539	0	0
Fungi_Saccharomyces_cerevisiae	0	0	0	0	0	0	0	0	0	0	0	0	0	0	0	0	0.00288	0	0	0	0	0	0	0	0	0
Actinomyces_cardiffensis	0	0.01382	0.01148	0	0.07734	0.07464	0	0	0	0	0.06236	0	0	0	0	0	0.02651	0.00037	0	0	0.03526	0.00166	0.03109	0	0	0
Dialister_pneumosintes	0	0	0.26978	0.71022	0.02185	0.99847	0	0.00782	0.01755	0.11539	0.01451	0	0.46782	0	0	0	0.36211	0.00479	0	0.03074	0.11319	0.09626	0.00407	0	0.07862	0.30842
Leptotrichia_sp_oral_taxon_225	0	0	0	0.02104	0	0	0	0	0	0	0	0	0	0	0.00062	0	0.06897	0.00649	0	0	0	0.05292	0	0.02827	0	0
Streptococcus_cristatus	1.56866	0.44733	0.48234	0.22359	1.88429	0.09759	1.71758	0.75881	0.55086	0.27015	1.24178	0.30093	0.44052	1.49812	0.41711	1.72515	0.2751	0.17094	2.29427	2.65471	1.14884	0.60496	0.18692	0.91013	5.27985	2.82077
Veillonella_rodentium	0	0	0	0	0	0	0	0	0	0	0	0	0	0	0	0	0.00212	0	0	0	0	0	0	0	0	0
Bacteroidetes_bacterium_oral_taxon_272	0	0	0	0	0	0	0	0	0.30661	0	0	0.28622	0	0	0	0	0.04388	0	0	0	0	0	0.11433	0	0	0
Staphylococcus_saprophyticus	0	0	0	0	0	0	0	0	0	0	0	0	0	0	0	0	0.00436	0	0	0	0	0	0	0	0	0
Aggregatibacter_aphrophilus	0.0273	0	0	0.12086	0.45791	0	0	0.04754	0	0	0	0	0	0	0	0	0	0	0.29253	0	0.07363	0	0	0	0	0
Bulleidia_extructa	0	0.03738	0.10245	0.10722	0.19566	0.3622	0	0.00353	0.00637	0.40594	0.06289	0	0.04879	0.00383	0.02107	0	0.0525	0.01116	0	0.02946	0.08634	0.07549	0.33226	0.06684	0.06923	0
Leptotrichia_sp_oral_taxon_215	0	0	0.12823	0.03696	0.06045	0	0	0.14665	0	0	0	0	0	0.02621	0.17097	0	0.26922	0.36166	0	0	0.15851	0.09649	0.34282	0	0	0
Prevotella_fusca	0	0	0	0	0	0	0	0	0	0	0.06204	0	0	0	0	0	0.00319	0	0	0	0	0	0	0	0	0
Eubacterium_sulci	0.12408	0.01608	0.95803	0.32661	0.12044	0.81162	0.35904	1.49622	0.18408	0.36376	0.21545	0	0	0.13958	0.15125	0.02894	0.71792	0.90921	0.26467	0	1.85317	0.011	2.47497	0.04784	0.05135	0
Corynebacterium_matruchotii	0.2466	0.0256	0.14353	0.04722	0.34883	0	0.12882	0.24875	0.0246	0	0.08647	0.65911	0.01227	0.35623	0.02081	0.2396	0.05228	0.01433	0.42695	0.61761	0.19924	0.00169	0.06323	0.68263	0.3932	0.56414
Haemophilus_paraphrohaemolyticus	0.0475	0.05523	0	0.1381	0.64441	0.11553	0	0	0	0.08736	0.01385	0	0.12753	0.03768	0.11498	0.02996	0	0	0.25047	0.01551	0.13353	0	0	0	0	0
Lactobacillus_amylovorus	0	0	0	0	0	0	0	0	0	0	0	0	0.03851	0	0	0	0	0	0	0	0	0	0	0	0	0
Streptococcus_sanguinis	3.29863	10.4684	0.052	2.13227	3.73122	1.36615	1.51192	0.14253	2.80129	4.32704	0.26957	0.64485	0.56486	1.19156	2.33838	1.70107	0.55451	1.45833	2.21897	2.82391	0.49065	2.46844	0.46817	2.3647	3.21005	2.05875
Streptococcus_oralis	8.54995	2.78567	1.44628	1.38669	3.6602	0.74571	2.02089	0.82768	2.27368	2.85701	5.72465	6.17426	0.37171	5.75241	3.57035	5.04167	1.48613	2.07861	6.51415	3.27027	2.34717	2.35273	0.18532	2.67042	3.39024	1.59576
Actinomyces_sp_S6_Spd3	0.03638	0.00772	0.08207	0.14227	0.0183	0.58874	0.12681	0.09751	0.01734	0.07523	0	0	0.01256	0.01816	0.07515	0.10091	0.31	0.1593	0.075	0.15492	0.07992	0.0097	0.6014	0.0884	0	0
Megasphaera_micronuciformis	0.20338	0	2.7303	0.01388	0	1.67482	0	5.36481	0.01159	0	0.05513	0	0.0258	0.50375	0	0.09151	0.93258	0.00047	0.05991	0	0.47302	0	3.01757	0.33064	0	0
Lachnospiraceae_bacterium_oral_taxon_096	0.03107	0	0	0	0	0	0	0	0	0	0	0	0	0.03651	0	0	0	0	0.59892	0	0.07626	0	0	0.12112	0	0
Treponema_sp_OMZ_838	0	0	0.00945	0.00098	0	0	0	0	0	0	0	0	0.00068	0	0	0	0.02668	0.01328	0	0	0.02322	0.06491	0	0	0	0
Prevotella_pallens	0.24751	0	3.69921	0	0.1799	9.52663	0.75549	5.39122	0.15886	0.76318	0.7103	0	0	1.18803	0.15276	0.03708	1.70842	0.02605	0.20731	0	5.06275	0.04165	6.38684	0.47144	0.4054	0.3897
Selenomonas_infelix	0	0	0.0026	0.00391	0	0	0	0	0	0	0	0	0	0	0	0	0.00899	0	0	0	0	0.05057	0	0	0	0
Propionibacterium_acidifaciens	0	0	0	0	0	0	0	0	0	0	0	0	0	0	0	0	0.01133	0	0	0.00031	0	0	0	0	0.205	0
Prevotella_sp_F0091	0.00499	0	0.16947	0.01719	0.23606	0.08446	0.04039	0	0	0	0.00731	0	0	0	0	0.06969	0.05729	0	0	0	0.05295	0.00579	0.09826	0.20603	0.09445	0
Actinomyces_johnsonii	0	0	0	0	0	0	0	0.0057	0	0	0	0	0	0.01522	0	0.04414	0	0	0	0	0	0	0	0.07114	0.00906	0
Oribacterium_parvum	0.05058	0	0.32006	0	0	0.58393	0.05221	0.02526	0	0.09305	0.0349	0	0	0.06699	0.1851	0.0156	0.10696	0.07276	0.01866	0	0.11624	0.0262	0.34018	0.12546	0	0
Olsenella_uli	0	0	0.01048	0.02288	0	0.00715	0	0	0.11049	0	0	0	0.02478	0	0	0	0.15362	0	0	0	0.01182	0.01762	0.02418	0.00905	0	0.60696
Mogibacterium_diversum	0.02986	0	0.2442	0.01565	0.02787	0.04258	0.01847	0.65397	0	0.00933	0	0	0	0.0588	0.00701	0.0011	0.13688	0.0182	0.03342	0	0.28004	0.01403	0.51682	0.01764	0	0
Streptococcus_sp_HMSC071D03	0	0.04584	0.02945	0	0	0.01934	0	0.00956	0.09725	0.13791	0.05148	0	0	0.00785	0.00636	0.17108	0.11871	0	0	0.01058	0	0.01064	0	0.12757	0	0
Atopobium_rimae	0	0.03666	0.11654	0.10219	0.14803	0.43412	0.16363	0.01536	0.00289	0.23189	0.05323	0	0.15435	0.1062	0.00835	0.03127	0.0529	0.02161	0.60834	0.06165	0.08648	0.20679	0.24958	0.16088	0.10966	0.71163
Parvimonas_micra	0	0.08101	0.29276	1.28248	0.31502	0.81831	0	0.00076	0.12257	0.85722	0.07397	0	0.29398	0.00436	0.01126	0	4.16675	0.0079	0	0	0.14068	0.16016	0.07066	0.07694	0.13383	0.80464
Alloprevotella_tannerae	0.79099	1.20448	1.69087	0.89767	2.44283	2.80645	0.15045	0.05047	1.464	5.37501	0.11545	0	0.47239	1.19648	0.57834	0.18252	0.93969	1.45445	2.15595	0.04912	0.74407	0.35264	1.47823	0.46303	1.20039	2.33036
Porphyromonas_catoniae	0.02686	0.11727	0	0.65223	0	0.32147	0	0	0	0.28678	0.21952	0	0	0.43894	0.01586	0.05455	0.11986	0.00487	0	0	0.00919	0	0	0	0.01131	0
Capnocytophaga_sp_oral_taxon_332	0.02414	0.05329	0.1298	0	0	0.03183	0	0	0	0	0	0.22472	0	0.00537	0.62568	0	0.08799	2.13938	0	0.31507	0.0543	0.4065	0	0	0	0
Cardiobacterium_valvarum	0.07861	0	0	0.05564	0	0	0.02514	0.03012	0	0.06511	0.02433	0.11481	0	0.01752	0.01008	0.03516	0.06084	0	0	0.13237	0	0	0	0	0.13082	0
Prevotella_nigrescens	0.113	0.19104	0.28552	1.39397	1.0406	0.8621	1.70601	0	0.27748	0.91904	0.40903	0	0.37353	0.39322	0.01572	0.04868	0.00534	0.36266	1.20994	0.09899	2.45477	0.37352	0.17634	0.63133	0.70948	2.14014
Neisseria_sp_HMSC064E01	0.01238	0	0.10183	0	0	0	0	0	0	0	0	0	0	0	0	0.07899	0	0.00215	0	0	0	0	0	0	0	0
Prevotella_multiformis	0	0	0.79415	0.06166	0	0	0	0	1.69743	0	0.10741	0	0.14777	0	0	0.0114	0.85318	0	0.65828	0.0989	1.81546	0	0	0.66561	0	0.29694
Neisseria_elongata	1.15216	0.25921	1.53977	0	1.17963	0.02815	0	0.07127	0.14797	0.16762	0.09874	0	0.02257	0.68172	2.43842	0.19747	0.34576	1.15038	0.05151	0	0.14208	0.78946	0	0.27638	0.89647	0
Haemophilus_sp_C1	0	0	0	0	0	0	0	0	0	0	0	0	0	0	0	0	0.15461	0	0	0	0	0	0	0	0	0
Pyramidobacter_piscolens	0	0	0	0	0	0	0	0	0.02953	0	0	0	0	0	0	0	0.00914	0	0	0	0	0	0	0	0	0
Veillonella_parvula	1.04615	0.27015	1.91309	1.48839	0.78236	7.16075	1.83263	0.31371	1.09932	1.36887	2.30488	2.39957	0.44064	2.21832	0.40424	0.75696	3.02454	0.0582	0.81211	2.94588	1.58008	0.15209	1.28487	7.78517	1.46905	0.72861
Prevotella_colorans	0	0	0	0	0	0.10752	0	0	0	0	0	0	0	0	0	0	0	0	0	0	0	0	0	0	0	0
Fusobacterium_periodonticum	0.09967	0.03976	0.32761	0.41235	0.57213	0.01566	0	0.61636	0	0.04653	0.1014	0	0.06104	0.27284	0.63305	0	1.45409	2.72773	0.12126	0	0.75809	0.39222	0.53975	0.01096	0.03785	0
Neisseria_bacilliformis	0	0	0	0	0	0	0	0.12936	0	0	0	0	0	0	0	0	0	0	0	0	0	0	0	0	0	0
Eubacterium_nodatum	0	0	0.14144	0.02635	0.05968	0	0	0	0.17753	0	0.39497	2.00264	0	0	0	0.0436	0.02124	0.00528	0	0	0.05548	0	0.377	0.0502	1.44426	0
Selenomonas_flueggei	0	0	0.01909	0.00264	0	0	0	0.00419	0	0	0	0	0	0	0	0	0.00097	0	0	0	0.01178	0	0	0.00388	0	0
Streptococcus_sp_HMSC067H01	0.50535	0.05876	0.11995	0.01017	0.31571	0	0.27768	0.05198	0	0.69838	0.10792	0	0	0.0918	0.13969	0.1892	0.3006	0.32208	0.09987	0.06204	0.11596	0	0.03991	0.17411	0.24009	0
Porphyromonas_somerae	0.39493	0.82012	2.14108	2.70071	1.06858	0	0	0.40769	0	2.51237	0.38692	0	0.09555	1.54994	2.56985	0.129	1.25064	7.15708	0.209	0.17195	7.5037	1.30126	3.79324	0.08214	0.30561	0
Streptococcus_sp_A12	0.01907	0.0488	0	0.01903	0	0	0	0	0	0	0	0	0	0.05456	0.0154	0.0472	0.12411	0.08211	0.09612	0	0	0.17414	0	0.01341	0	0
Lautropia_mirabilis	0.11915	1.13279	0.39706	0.86555	0.76657	0.04487	1.19155	0.21032	0.22743	1.25995	0.18942	5.39877	0.51009	1.13479	0.90429	0.34456	1.36722	0.37856	0.16951	0.75765	0.24475	1.0249	0.09609	0.75526	1.06614	0.39539
Ottowia_sp_oral_taxon_894	0	0.03957	0.11179	0	0	0	0	0	0	0	0	0	0	0	0	0	0.19362	0.05457	0	0	0	1.28921	0	0	0	0
Prevotella_melaninogenica	0.56267	0.019	7.80663	0.7451	1.78025	4.21989	1.77808	13.4062	5.95608	1.55111	5.80992	0	0	3.42935	0.78508	1.52288	4.46469	0.31878	3.73417	8.32262	11.5712	2.26947	3.66164	2.35245	1.19223	0.13269
Prevotella_sp_oral_taxon_820	0	0	0	0	0	0	0	0	0.00052	0	0	0	0	0	0	0	0.00099	0	0	0	0	0	0	0	0	0
Streptococcus_sp_oral_taxon_058	0.03256	0.18435	0	0	0	0	0	0	0	0	0.11548	0	0	0	0	0.05358	0.04349	0	0	0	0.02361	0	0	0	0	0
Streptococcus_sp_F0442	0	0	0	0	0	0	0	0.41837	0	0	0.00726	0	0	0.02348	0	0	0.01197	0	0.02066	0.00273	0	0	0	0.24326	0	0
Pluralibacter_gergoviae	0	0	0	0	0	0	0.03437	0	0	0	0	0	0	0	0	0	0	0	0	0	0	0	0	0	0	0
Streptococcus_anginosus_group	0.05073	0.15384	0.16891	0.50814	0.34368	1.09198	0.17015	0.00711	1.38014	0.66241	0.2933	9.30182	0.23907	0.00768	0	0	0.62145	0.00161	0.07913	0.30144	0.45911	0.09815	0.39523	0.18419	0.27441	1.94747
Prevotella_histicola	0.59602	0	5.20696	0.07016	0	12.2764	2.3878	23.928	0.02595	0.0921	1.65347	0	0	0.21409	0	0.23855	0.83399	0	1.02295	0	0	0	0	2.14576	0.10426	0.40394
Tannerella_forsythia	0.02889	1.27781	0.07035	0	0.91901	0.12669	0	0.01849	0	0.64851	0.28702	7.03881	0.00335	0.13756	0	0.37221	0.34983	0.10974	0.33746	0	0.43647	0.42443	0.19166	0.13693	0.7584	0.27318
Kingella_denitrificans	0	0.01138	0.12725	0.18215	0.03095	0	0	0	0	0.02129	0.01568	0	0	0.22617	0.06509	0.13327	0	0.95903	0	0	0.03057	0.15833	0	0.12184	0.07378	0
Lachnoanaerobaculum_saburreum	0.02879	0	0.10702	0.01808	0	0	0	0.45561	0	0	0.04868	0	0.02698	0.06359	0	0.02298	0.05052	0	0.08129	0	0.05275	0	0.11088	0.06816	0	0
Leptotrichia_sp_oral_taxon_212	0	0.03267	0.04602	0	0	0	0	0	0	0	0	0	0	0.02562	0.00766	0	0.55742	0.07174	0	0	0	0.05666	0	0	0	0
Gardnerella_vaginalis	0	0	0	0	0	0.31546	0	0	0	0	0	0	0	0	0	0	0.07596	0	0	0	0	0	0	0	0	0
Atopobium_deltae	0	0	0	0	0	0.02695	0	0	0	0	0	0	0	0	0	0	0.00133	0	0	0	0	0	0	0	0	0
Neisseria_flavescens	5.13761	5.22296	10.4826	0.83395	16.2067	0.78294	16.3502	3.43444	4.72191	7.19874	6.33385	0.70988	5.13143	25.8392	26.3099	2.58661	5.38453	29.8024	8.44688	0.89801	16.5257	13.0158	9.47944	4.36464	5.5302	0.12225
Filifactor_alocis	0	0.47624	0.60369	1.50412	1.08759	1.13789	0	0	0.2204	1.03443	1.1142	0.19307	2.82133	0	0.01822	0.13944	0.7801	0.02647	0.04347	0.0043	0.33094	0.45989	0.57732	0.06507	1.7442	0.16567
Selenomonas_sputigena	0	0	0.02356	0.0409	0	0	0	0	0	0	0	0.73462	0.0736	0.04406	0	0	0.02649	0	0	0	0.06542	0.02776	0	0.02539	0	0.15825
Actinomyces_odontolyticus	0.13705	0.03228	0.15318	0.89698	0.12347	0.53042	0.19357	0.60846	0.26746	0.46028	0.05034	0	0.54774	0.07108	0.41163	0.28235	0.10022	0.22695	0.0631	3.11797	1.12008	0.11996	0.2352	0.65379	1.31549	0.1069
Selenomonas_noxia	0	0	0.00248	0.01976	0	0	0	0	0	0	0	0	0	0.04144	0	0.01027	0.05441	0.00094	0	0	0.04244	0	0	0.00956	0	0
Streptococcus_parasanguinis	0.48983	0	0.6851	0.62845	0.13818	1.55922	1.72705	5.99342	2.41014	0.20507	1.73775	2.69559	0	0.56778	0.04547	0.6257	1.73689	0	3.44474	5.45165	0.25805	0	1.26047	4.56745	0.19105	1.54826
Neisseria_meningitidis	0	0	0	0	0	0	0	0	0	0	0	0	0	0	0	0	0	0	0	0	0	0.12477	0	0	0	0
Haemophilus_haemolyticus	0.10593	0.62279	0.50027	0.40656	0	0.81227	1.89008	0	0	1.26253	4.25849	0	0	0.24987	0.32369	1.31659	1.70741	0.04112	2.79674	0.18567	0.04749	1.90601	0.21055	0	0.49631	0
Prevotella_baroniae	0	0.0564	0.16964	0.02641	0.06276	0.29692	0	0	2.17625	0	0.05745	0	0.01563	0	0	0.00078	0.09214	0.00369	0	0.00727	0.10579	0.23902	0.0323	0	0.03993	0.10836
Capnocytophaga_granulosa	0.19239	0.04204	0.04873	0	0	0	0.01841	0.13758	0.58956	0	0	0.89562	0	0.04529	0.22461	0.13834	0.46111	0.18594	0.10237	0.13183	0.07361	0.12686	0	0.01781	0.24553	0
Haemophilus_sp_HMSC71H05	0	0	0	0.05644	0	0	0	0.00752	0	0	0	0	0	0.13276	0	0	0	0	0	0	0	0	0	0.06158	0	0
Lactobacillus_salivarius	0	0	0	0	0	0.04356	0	0	0.10331	0	0	0	0.07535	0	0	0	0	0	0	0	0	0	0	0	0	0
Peptostreptococcus_anaerobius	0	0	0	0	0	5.54904	0	0	0	0	0	0	0	0	0	0	0	0	0	0	0	0	0	0	0	0
Capnocytophaga_haemolytica	0	0	0	0	0	0	0	0	0	0.05977	0	0	0	0	0	0	0	0	0	0	0	0	0	0	0	0
Lachnoanaerobaculum_umeaense	0	0	0	0	0	0	0	0.00159	0	0	0	0	0	0	0.02151	0	0.0519	0.06682	0	0	0.00255	0	0	0	0	0
Prevotella_salivae	0.19278	0	1.75808	0.00781	0.01902	0.83908	0.40904	2.616	0.37172	0.10242	0.47837	0	0.00045	0.59611	0.00178	0.09529	1.2655	0	0.10684	0.00326	0.33951	0.18482	4.37742	0.52666	0	0.01604
Streptococcus_sp_M334	0	0.28287	0.00681	0	0	0.16472	0	0	1.85915	0	0.13473	0	0	0.01374	0.38155	0.36843	0.77661	0	0.03837	0.02143	0	0	0	0	0.53694	0
Leptotrichia_goodfellowii	0	0	0	0.15603	0	0	0	0	0	0	0	0	0	0	0	0	0	0	0	0	0	0	0	0	0	0
Prevotella_buccae	0	0.01191	0.03067	0.00582	0	0.02908	0	0	0.25385	0.10419	0.00978	0	0.00656	0	0	0	1.75055	0.00654	0	0.00469	0	0.62724	0.02022	0.10666	0	0.63934
Streptococcus_gordonii	0	0.89334	0.50329	2.42134	1.11114	0	0	0.27486	0	0	0.18217	0	0.0547	0.78384	0.35797	0.09334	0.02478	0	1.68971	1.48007	0.18409	0	0.212	5.13583	0.98609	1.208
Streptococcus_peroris	0	0	0	0	0	0	0	0	0.03681	0	0	0	0	0	0.04627	0	0.0268	0.00521	0	0	0	0	0	0	0	0
Oribacterium_sinus	0.1016	0.01038	0.06877	0.01823	0	0.08441	0.01077	0.86557	0	0	0	0	0	0.06142	0.09888	0.01329	0.20046	0.11099	0.02752	0	0.25433	0	0.56973	0.11933	0	0
Olsenella_scatoligenes	0	0	0	0.00644	0	0	0	0	0	0	0	0	0.00879	0	0	0	0	0	0	0	0	0	0	0	0	0.14016
Anaerococcus_lactolyticus	0	0	0	0	0	0.13062	0	0	0	0	0	0	0	0	0	0	0	0	0	0	0	0	0	0	0	0
Morococcus_cerebrosus	0	0	0	0	0	0	0	0	0	0	0	0	0	0	0	0	0	0	0	0	0	0	0	0.03965	0.15863	0
Bacteroides_heparinolyticus	0	0.02225	0.38585	0.06073	0	0.0169	0	0	0.91965	0	0	0	0.44549	0	0	0	0.02574	0	0	0	0.01724	0.11745	0	0	0.01426	0
Rothia_mucilaginosa	1.30627	2.27755	0.18663	0.88498	4.43305	0.1183	4.70321	4.44359	4.31338	0.5207	1.33577	14.213	0.97771	0.94322	3.12423	1.61657	0.24616	1.98487	4.57029	12.7503	1.72944	1.66883	2.70205	2.92424	2.54559	2.42241
Capnocytophaga_gingivalis	0.04739	0.36915	0.20764	0.03295	0.26218	0.16648	0.14996	0.18053	0	0	0.03773	0	0.05644	0.11689	0.40888	0.05507	1.03564	0.70907	0.04357	0.93335	0.11436	0.0651	0.04633	0.08669	0.19169	0.00457
Campylobacter_rectus	0.05598	0.42144	0.28031	0.21938	0.44173	0.03196	0	0.00236	0.11474	0.12902	0.26826	1.53621	0.00443	0.05656	0.01833	0.11682	0.33072	0.00219	0.20575	0	0.09289	0.16682	0.12698	0.14072	0.29661	0.07673
Prevotella_scopos	0.01192	0	0.03519	0	0.0143	0.62812	0.51381	0	0	0.00875	0.33333	0	0	0.09034	0	0	0.11166	0	0	0.02372	0.03406	0	0.01617	0.11435	0	0
Neisseria_cinerea	0	0.17975	0	1.15494	0.24897	0	0.5987	0	0	0	0	0	0	0	0	0	0.09062	0.01401	0.97871	0.19945	0	0.77062	0	0	0	0
Streptococcus_mitis	38.8021	14.8399	7.6849	3.31506	15.9691	14.9803	22.6533	1.37204	11.0268	18.5223	26.5029	4.62851	2.10567	10.8505	17.9859	45.0077	6.2506	4.6285	16.5635	6.21293	5.39649	8.77893	14.8009	14.2562	11.6581	32.218
Treponema_lecithinolyticum	0.00173	0.09592	0	0	0.01852	0.01806	0	0	0	0	0	0	0	0.02111	0	0.05561	0	0	0	0	0.08459	0	0	0.00978	0	0.13295
Tannerella_sp_oral_taxon_808	0	0	0	0.15578	0	0	0	0	0	0.04358	0	0	0.00755	0.06216	0	0	0.0032	0.00294	0	0	0	0	0	0.00601	0	0
Oribacterium_sp_oral_taxon_078	0	0	0.02126	0.06892	0.03825	0	0.12984	0	0.00902	0.02581	0	0	0.48077	0	0	0	0.02719	0	0	0	0.02992	0	0.02243	0.02852	0	0.03978
Mogibacterium_timidum	0	0	0.00453	0	0	0	0	0	0	0.02042	0	0	0	0	0	0	0.02107	0	0	0	0	0	0.01675	0	0	0
Porphyromonas_sp_oral_taxon_278	0.03602	0.00616	0.6056	0.12627	0.01506	2.5606	0.58075	0	0.01268	0.53276	0.32097	0	0.02892	0.01328	0	0.02476	0.5058	0.26997	0	0.03463	0.04941	0	0	0	0	0
Streptococcus_vestibularis	0	0	0.04004	0	0	0	0.17211	0	0	0.70924	0.3706	0	0	0	0	0.04401	0.03269	0	0	0.00183	0	0	0.1705	1.29757	0	0.52456
Actinomyces_oris	0.07462	0.02124	0.40109	0.0433	0.13145	0.09255	0.43581	0.17559	0.02285	0.59202	0.08519	0	0.14884	0.07792	0.19941	0.43233	0.00717	0.01791	0.29767	0.548	0.01056	0.01161	0.17537	1.11538	0.44847	0.00961
Actinomyces_sp_oral_taxon_181	0	0	0.1475	0.0944	0.01129	0.12344	0.0944	0.55904	0.02738	0.09769	0.00118	0	0	0.03602	0	0	0.0249	0.09587	0.04491	14.5189	0.22504	0	0.03619	0.08829	0	0.12859
Streptococcus_sobrinus	0	0	0	0	0	0	0	0	0.01513	0	0	0	0	0	0	0	0	0	0	0.01135	0	0	0	0	0	0
Selenomonas_sp_oral_taxon_138	0	0	0	0.00037	0	0	0	0	0	0	0	0	0	0	0	0	0.00237	0	0	0	0	0	0	0	0	0
Streptococcus_salivarius	0.07722	0	0.02384	0.12321	0.02342	0	0.86798	0.07927	0.07259	0.132	0.075	4.2453	0	0.00946	0.34623	0.34317	0.42356	0	1.04078	0.75835	0	0	0.08837	1.22772	0	0.33636
Treponema_socranskii	0	0.05202	0.01909	0.02928	0	0	0	0	0.01177	0.04657	0	0.4974	0.02723	0.01092	0	0	0.02583	0	0	0	0.01017	0.04306	0	0.00466	0	0.14498
Streptococcus_milleri	0	0.06871	0.01166	0.09744	0	0.29993	0	0	0.36456	0.07193	0.19608	0	0	0.04911	0	0	0.20902	0	0	0.0193	0	0	0	0.03623	0.14494	0.57711
Eubacterium_minutum	0	0	0	0	0	0	0	0	0.01464	0	0	0	0	0	0	0	0	0	0	0	0	0	0.02444	0	0	0
Streptococcus_mutans	0	0	0	0	0	0	0	0	0	0	0	0	0	0	0	0	0.13107	0	0	0	0	0	0	0	0	0
Stomatobaculum_longum	0.00898	0	0.27162	0.00833	0.05123	0.35182	0.09915	0.05442	0	0	0	0	0	0.0277	0.0087	0	0.16846	0.00248	0	0.00415	0.13288	0	0.08112	0.0858	0	0
Rothia_aeria	2.14005	1.35195	0.37204	0	0.68057	0	1.58406	0.25467	2.27286	0.27261	0.24208	0.43424	0	1.39173	1.11962	1.68949	0.06505	0.16139	1.80655	0.46127	0.1359	0.01087	0.36843	0.89559	3.97851	2.8206
Prevotella_micans	0	0.05164	0.08727	0.02872	0	0.15158	0	0.00523	0	0	0	0	0	0.11327	0	0	0.02342	0.02414	0	0	0.04049	0	0	0	0	0
Prevotella_pleuritidis	0	0	0	0.00938	0.05717	0	0	0	0	0	0.00566	0	0	0.1361	0.11983	0.05392	0	0	0.3025	0	0.19125	0	0	0.90121	0	1.92794
Porphyromonas_canoris	0	0	0	0.05347	0	0	0	0	0.00123	0	0	0	0	0	0	0	0	0	0	0	0	0	0	0	0	0
Prevotella_oris	0.08405	0.11842	0.24363	1.9315	0.72279	0.1149	0.23377	0.06679	0.09678	1.87469	0.68326	0.29999	0.1755	0.42331	0.00235	0.05926	0.04815	0.09125	0.16251	0.03844	1.06725	1.07885	0.72846	0.48332	0.27663	3.04365
Eubacterium_brachy	0	0.10214	0.40415	0	0.93306	0.11265	0	0	0	1.63546	0.08514	4.50779	0	0.07019	0.0441	0.03583	0.25048	0.02374	0.00966	0	0.22787	0	0.10124	0.35668	0.53777	1.35641
Prevotella_oulorum	0.0552	0	0.15829	0.01948	0	0.05219	0.12603	0.07091	0.17814	0.10653	0.08928	0	0.0507	0.39553	0	0.05086	0.02908	0.00879	0.05175	0	0.21973	0.02677	0.16554	0.18246	0	0.05797
Capnocytophaga_ochracea	0.11403	0.03208	0.12142	0	0.07838	0	0.04346	0.05597	0.60266	0.30606	0.09062	0.86324	0.00243	0.17458	0.00316	0.02601	0.18361	0.03221	0.08325	0.0579	0.0424	0.20545	0	0.05252	0.10474	0.42344
Actinomyces_sp_oral_taxon_170	0	0	0	0	0	0	0	0.15288	0	0	0	0	0	0.03171	0	0	0	0	0	0	0	0	0	0	0	0
Lactobacillus_crispatus	0	0	0	0	0	0	0	0	0	0	0.22048	0	0	0	0	0	0	0	0	0	0	0	0	0	0	0
Fusobacterium_nucleatum	0	0.04431	0.18259	0.61599	0.0443	0.36541	0.12017	0.02234	0	0.40591	0	0	0.46622	0.27662	0	0.03599	2.01356	0.02147	0.03772	0	0.17801	0.054	0.22589	0.2537	0.13007	0.14531
Actinomyces_sp_ICM47	0.25925	0	0.77464	0	0.62575	0.00077	0.17768	1.93083	0	0.19937	0.13221	0	0	0.59547	0.31212	0.94362	0.00196	0.07474	0.18225	0.20686	0.18169	0	0.24083	1.73393	0.00726	0.66401
Pseudoramibacter_alactolyticus	0	0	0	0	0	0	0	0	0.02067	0	0	0	0.01815	0	0	0	0	0	0	0	0	0	0.02244	0	0	0
Prevotella_sp_oral_taxon_299	0	0.00463	0.25318	0.13328	0	0.0194	0.00863	0.02469	0.00099	0.00762	0.00103	0	0	0	0.00265	0	0.73447	0.09342	0	0.00523	0.10238	0.01481	0	0	0	0
Granulicatella_adiacens	0.01469	0.15027	0.0302	0.10654	0.07832	0.01235	0.15889	0.00758	0.18897	0	0.09618	0.48074	0.2239	0.17048	0.00737	0.01327	0.05268	0.08384	0.12328	0.24647	0.10063	0.00317	0.00983	0.06548	0.02299	0
Tannerella_sp_oral_taxon_HOT_286	0.07253	0.03274	0.78625	0.10481	0.41993	0	0	0.04489	0	0.11161	0.03541	0	0	0.38769	0.08241	0.04378	0.21244	0.21239	0.03383	0	1.30701	0.07353	0.1046	0	0.23263	0.03869
Abiotrophia_sp_HMSC24B09	0	1.28698	0.08937	0.12069	0.11378	0.13471	0	0	0.12861	0	0.09113	0.78404	0.12248	0	0.08356	0.01418	0.06461	0.24312	0.03074	0.08887	0.00872	0.07361	0	0.10093	0	0
Bacteroidetes_oral_taxon_274	0.18469	0.08955	0.00508	0.00151	0.21061	0	0	0.01412	0.00687	0.15419	0.00857	0	0	0.2258	0.00451	0.1882	0.23022	0.25349	0.23147	0.01155	0.00824	0.37636	0	0.01582	0	0
Actinomyces_sp_oral_taxon_180	0	0	0.03632	0.31807	0.00927	0	0.02051	0.03026	0.03306	0	0	0	0.01992	0	0	0	0	0	0	0.00467	0.03949	0	0.0606	0.02734	0.17193	0
Kingella_oralis	0.1164	0	0	0	0	0	0	0.04581	0	0	0.01051	0	0	0.02899	0.01513	0.01891	0	0	0	0.18649	0.00938	0	0	0.03645	0	0
Pantoea_ananatis	0	0	0	0	0	0	0	0	0	0	0	0	0	0	0	0	0.00352	0	0	0	0	0	0	0	0	0
Actinomyces_massiliensis	0	0	0	0	0	0	0	0.00841	0	0	0	0	0	0.01457	0.00161	0	0	0	0	0	0	0	0	0.04179	0	0
Prevotella_veroralis	0	0.00239	0.12792	0.16828	0.07368	0.00985	0.02418	0.03109	0.01032	0.0508	0.16942	0	0.0795	0.09988	0	0	0.0215	0.0135	0.04942	0.04048	0.16539	0.03957	0.20233	0.09618	0	0.1169
Prevotella_marshii	0	0	0.01361	0	0	0.07335	0	0.00288	0.04457	0	0	0	0.10731	0	0	0	0.01563	0.00151	0	0.00584	0.02668	0	0	0	0.05264	0.03281
Actinomyces_georgiae	0	0	0	0	0	0	0	0.00123	0.00241	0.03954	0	0	0	0	0	0	0	0	0	0.00042	0	0	0	0	0	0
Leptotrichia_sp_oral_taxon_498	0	0	0.01833	0	0	0	0	0	0	0	0	0	0	0.0403	0	0	0.09819	0	0.04715	0	0	0.02299	0	0.07655	0	0
Alloprevotella_rava	0	0.01718	0.04309	0.1919	0.0047	0.01422	0	0	0.03746	0.01159	0	0	0	0.12702	0	0	0.30569	0.00644	0.03245	0	0.03911	0	0.00583	0.07022	0	0
Anaeroglobus_geminatus	0	0	0.02912	0.01595	0	0.13396	0	0.00133	0	0.07291	0	0	0.03017	0.04662	0	0	0.84816	0	0.06543	0.02969	0	0.03399	0.00949	0.12381	0	0.27157
Desulfobulbus_oralis	0	0.0128	0.00689	0	0.05348	0	0	0	0.03006	0	0	0	0	0	0	0.04316	0.0336	0	0	0	0	0.092	0	0	0.0967	0
Dialister_invisus	0	0	0.02607	0.21387	0.02604	0.04591	0	0	0.01111	0.07689	0	0	0.04901	0	0	0	0.09378	0.00365	0.00955	0.01047	0.03108	0	0.03445	0.03045	0	0
Gemella_bergeri	0	0	0	0	0	0	0	0	0.02556	0	0.07726	0.36342	0.04857	0	0	0	0.07385	0	0	0.00513	0.00941	0	0	0.00839	0.15413	0
Neisseria_sicca	1.24269	20.7775	3.9077	6.62306	2.61397	0.51715	2.29244	0.00463	1.06552	1.65157	3.44699	0	4.77895	5.03989	1.00496	0.58499	0.7553	14.4033	7.12485	0.03367	1.75913	8.17066	0.66963	0.58321	6.96763	0.6102
Simonsiella_muelleri	0	0	0	0	0	0	0	0	0	0	0	0	0	0.00144	0	0	0.01609	0	0	0	0	0	0	0	0	0
Lactobacillus_delbrueckii	0	0	0	0	0	0	0	0	0	0	0.0074	0	0	0	0	0	0	0	0	0	0	0	0	0	0	0
Johnsonella_ignava	0	0	0	0	0	0.00102	0	0.00099	0	0	0	0	0	0	0	0	0.00876	0.00084	0	0	0	0.01017	0	0	0.07162	0
Actinomyces_sp_oral_taxon_414	0.03412	0	0	0	0	0	0	0	0	0	0	0.1393	0.01316	0.01024	0	0.01324	0.00479	0	0	0.00524	0	0.00656	0	0.02491	0	0.01695
Catonella_morbi	0	0.00972	0.00669	0.01028	0.03463	0.0186	0	0	0	0.01661	0	0	0.00825	0	0	0	0.04098	0.00956	0	0	0	0.05933	0	0	0	0
Treponema_maltophilum	0	0.00362	0.01295	0.03203	0	0	0	0	0.00307	0	0	0.33234	0.03168	0	0	0	0.03444	0	0	0	0	0.0494	0	0	0	0
Slackia_exigua	0	0	0.03882	0.11746	0.05325	0.10224	0	0.04338	0.65546	0.10288	0	0	0.29411	0.00065	0	0	0.15184	0.01649	0	0	0.12494	0.00593	0.06071	0.00172	0	0.04952
Rothia_dentocariosa	2.5315	0.04936	0.17919	0	0.92814	0	0.76104	2.4327	0.21331	0.06965	0.9861	3.00701	0.67518	1.15505	0.13512	0.25954	0.00953	0	1.4559	1.45112	0.98163	0	0	6.50915	1.26763	1.42281
Capnocytophaga_sp_oral_taxon_863	0	0.01001	0.10937	0	0.11385	0	0	0.00229	0	0	0	0	0	0.03423	0.00502	0.06086	0.07115	0.05811	0	0.45362	0.00106	0.68939	0	0	0	0
Prevotella_intermedia	0.03767	4.1694	7.48715	19.3563	5.7922	1.24808	0.03698	0.05053	17.6842	13.0018	0.55744	1.57046	28.2246	0.20576	0.19789	0.94028	6.14905	0.10469	0.1922	0	1.53344	8.72642	1.99404	1.44948	5.48594	0
Campylobacter_showae	0.01533	0.11592	0.6244	0.48799	0.24293	0.02032	0	0.01183	0.02023	0.01791	0.06462	0.17561	0.3322	0.03607	0.62068	0.12087	0.60486	0.64668	0.09019	0	0.09743	0.63144	0.23651	0.04706	0.19687	0
Treponema_vincentii	0	0.00675	0.03715	0.02186	0.01022	0	0	0	0.00217	0	0	0	0	0	0	0	0.19135	0.00959	0	0	0.04456	0.36196	0	0	0.03775	0
Fusobacterium_sp_oral_taxon_370	0	0	0	0.23839	0	0	0	0	0	0	0	0	0.01878	0	0	0	0.46298	0	0	0	0	0.01728	0	0	0.02913	0
Gemella_asaccharolytica	0	0	0	0	0	0.00752	0	0	0	0	0	0	0	0	0	0	0	0	0	0	0	0.00454	0	0	0	0
Prevotella_shahii	0.23318	0.01707	0.0063	0	0.44622	0	1.24013	0	0	0.2042	0	0	0	0.37217	1.11971	0.05206	0.57245	0.47883	0.0441	0	1.12689	0	2.91774	0.17457	0.47902	0
Selenomonas_sp_FOBRC6	0	0	0	0	0	0	0	0	0	0	0	0	0	0	0	0	0.02247	0	0	0	0	0.00872	0	0	0	0
Prevotella_jejuni	0.52484	0	1.89787	0.00703	0.0783	0.02072	0.09157	0.20365	0	0.03696	0.38253	0	0	0.08507	0	0.18338	0.53222	0	0.08951	0.03456	0.03384	0	1.71617	1.08029	0	0.0216
Prevotella_saccharolytica	0	0.01531	0.02654	0	0	0.05657	0	0	0.01547	0	0	0	0	0.00934	0	0	0.04242	0.0147	0	0	0	0.0109	0	0	0.01751	0
Haemophilus_parahaemolyticus	0.07149	0.3192	0	0	0	0.46643	0.12408	0.09469	0	0.56116	0.10592	0	0	0.0258	0	0.52284	0	0.02626	1.70853	0.15692	0.02056	0	0	0.32437	0	0.05686
Capnocytophaga_leadbetteri	0.18293	1.69599	0.21241	0.04923	1.09154	0.07001	0.30844	0.11395	1.91995	0.05915	0.17586	4.21494	1.13299	0.85191	2.37159	0.76392	1.06436	2.50568	0.29969	1.55637	0.56414	2.83911	0.06403	0.40177	0.93829	0
Treponema_putidum	0	0	0	0	0	0	0	0	0	0	0	0	0	0	0	0	0.00123	0	0	0	0	0	0	0	0	0
Corynebacterium_argentoratense	0	0	0	0	0	0	0	0	0	0	0	0	0	0	0	0	0	0	0	0	0	0	0.02006	0	0	0
Treponema_medium	0	0.01903	0.01588	0.04079	0.00263	0	0	0	0.00649	0	0.02416	0	0.00671	0	0	0.00686	0.02124	0.01141	0	0	0.04843	0.02931	0	0	0.02699	0
Streptococcus_viridans	0	0	0	0.05019	0	0.05617	0	0	0.35676	0.44458	0	0.29606	0.11033	0	0	0	0	0	0	0	0	0	0	0	0.5972	0
Prevotella_dentalis	0	0	0	0.0187	0	0.04721	0	0	1.20692	0.30321	0.04743	0.89786	0	0	0	0	0.0719	0	0	0	0	0.01139	0	0	0	0.05663
Prevotella_sp_oral_taxon_376	0	0	0	0	0	0	0	0	0	0	0	0	0.13322	0	0	0	0.0014	0	0	0	0	0	0	0	0	0
Cardiobacterium_hominis	0.12531	0	0	0.08884	0.00168	0	0.08698	0.04451	0	0.05872	0.07255	0	0	0.04724	0.18121	0.06028	0.11678	0.01959	0.01997	0.03524	0.02764	0.03728	0	0.04277	0.06645	0
Peptoniphilus_lacrimalis	0	0	0	0	0	0.31398	0	0	0	0	0	0	0	0	0	0	0	0	0	0	0	0.01398	0	0	0	0
Prevotella_multisaccharivorax	0	0	0	0.0589	0	0.013	0	0	0	0	0	0	0.06922	0	0	0	0	0	0	0	0	0	0.23082	0	0	0.31607
Prevotella_oralis	0	0	0	0	0	0	0	0	0	0	0	0	0	0	0	0	0.0011	0	0.00988	0.00219	0	0	0	0	0	0
Prevotella_sp_oral_taxon_473	0.13583	0.32128	1.84175	0	0.28424	0.66743	0.05969	0	0.36997	0.14461	0.13299	0	0	0	0.0564	0	0.62009	0.61491	0	0.04528	0.20689	0.07034	0	0	0.10103	0
Selenomonas_sp_oral_taxon_920	0	0	0	0	0	0	0	0	0	0	0	0	0	0	0	0	0.0169	0.00253	0	0	0	0	0	0	0	0
Lactobacillus_mucosae	0	0	0	0	0	0	0	0	0	0	0	0	0.00927	0	0	0	0	0	0	0	0	0	0	0	0	0.11131
Lactobacillus_paragasseri	0	0	0	0	0	0.00619	0	0	0	0	0.02279	0	0	0	0	0	0	0	0	0	0.02561	0	0	0	0	0
Mogibacterium_pumilum	0	0	0.00835	0	0	0	0	0.00052	0	0	0	0	0	0	0	0	0.00845	0.0025	0	0	0.00917	0	0	0	0	0
Campylobacter_gracilis	0.07749	0	0.00688	0	0.12713	0	0	0.02008	0	0.03011	0	0	0.00857	0.0723	0	0	0.01642	0.00105	0.00704	0	0.01488	0	0	0.04693	0	0.01536
Peptostreptococcus_stomatis	0	0.13271	0.40038	3.01682	0.13875	1.14615	0.25992	0.00346	1.81764	0	0.09839	0	1.49135	0	0	0.02986	1.4124	0.16711	0	0	0.22896	0.19914	0.58916	0.02031	0.25621	0.12121
Capnocytophaga_sp_oral_taxon_338	0	0	0.00304	0	0	0	0	0	0	0	0	0	0	0	0	0	0.00657	0	0	0.00036	0	0	0	0	0	0
Peptoanaerobacter_stomatis	0	0	0.04786	0.10478	0	0	0	0	0	0.0079	0	0	0	0	0	0	0.16687	0	0	0	0	0.23686	0	0	0	0
Streptococcus_pneumoniae	0	0	0	0	0	0	0.45888	0	0	0	1.98128	0	0	0	0	2.04205	0.24597	0	0	0	0	0	0	0	0	0
Eubacterium_infirmum	0.0099	0.02919	0.15226	0.35608	0.21949	0.39594	0.03501	0.00268	0.00728	0	0	0	0.08107	0.04951	0.0053	0.00751	0.08377	0.02082	0.08575	0.00839	0.5777	0.02126	0.12306	0.10926	0.05971	0.39865
Streptococcus_pseudopneumoniae	1.08129	0	0.00697	0	0.12488	0	0.31831	0	0.13748	0	0.5915	0	0	0.01469	0.11618	0.98946	0.05673	0.01677	0.30701	0.0077	0	0	0	0.03768	0	0
Granulicatella_elegans	0	1.03654	0.57549	1.46999	0.66881	0.57189	2.4972	0.00589	3.20369	0.56195	1.97245	0.04017	0.04998	0.7934	0.32681	2.80737	1.91177	0.82497	0.20085	0.9935	0.29694	1.59509	0.24982	0.09304	0.03406	0.548
Leptotrichia_wadei	0	0	0.05633	0.0465	0	0	0.21623	0.03273	0	0	0.02401	0	0.0058	0.05562	0.03651	0.04185	0.20305	0.02701	0.06444	0.00736	0.05889	0.00761	0.08317	0.57249	0	0.09333
Prevotella_enoeca	0	0	0	0.00106	0	0.01995	0.0048	0	0	0.11589	0	0	0	0	0	0	0.00402	0	0	0	0	0	0	0	0	0
Veillonella_infantium	0.27147	0.00508	0.90931	0.06305	0.25781	0.09742	1.38036	0.85138	0.13128	0.40944	0.83696	0	0	0.59958	0.25079	0.34971	1.27509	0.2788	0.33649	0.8231	0.2285	0.02534	1.64525	1.01775	0.15178	0
Shuttleworthia_satelles	0	0	0	0.01879	0	0	0	0	0.00822	0	0.00297	0	0.11455	0	0	0	0.0062	0	0	0	0.0133	0	0.04674	0.01858	0	0.07704
Prevotella_denticola	0	0.05578	0.64419	0.12672	0.29743	0.05145	0.11165	0.0262	0.67491	1.00256	0.48909	0	0.07623	0.63856	0	0.07372	0.15142	0.00252	0.50962	0.08796	1.22908	0	0.12259	1.92649	1.30369	2.32183
Gemella_sanguinis	0.15077	0.31034	0.16161	0.46331	0.42446	0.42598	1.00328	0.37394	0.57454	0.44968	0.28248	0.24097	0.06098	0.37701	0.28155	0.24046	0.38296	0.50978	0.22852	1.08197	0.99815	0.17127	1.69961	0.19938	0.94794	0.45146
