# Supplementary material for: Alterations of the Oral Microbiota Profiles in Chinese Patient With Oral Cancer
Source: Front Cell Infect Microbiol. 2021 Dec 9;11:780067. doi: 10.3389/fcimb.2021.780067 (PMC8696029; doi:10.3389/fcimb.2021.780067)
Supplement: Supplementary Table 2 — Statistical data on microbiota at the family level. [file Table_2.xlsx]

## Sheet: Sheet1
ID	p-values	p-values (corrected)	Effect size	Note	C: mean rel. freq. (%)	C: std. dev. (%)	N: mean rel. freq. (%)	N: std. dev. (%)	Q: mean rel. freq. (%)	Q: std. dev. (%)	C1	C1: parent seq. count	C1: rel. freq. (%)	C10	C10: parent seq. count	C10: rel. freq. (%)	C2	C2: parent seq. count	C2: rel. freq. (%)	C3	C3: parent seq. count	C3: rel. freq. (%)	C4	C4: parent seq. count	C4: rel. freq. (%)	C5	C5: parent seq. count	C5: rel. freq. (%)	C6	C6: parent seq. count	C6: rel. freq. (%)	C7	C7: parent seq. count	C7: rel. freq. (%)	C8	C8: parent seq. count	C8: rel. freq. (%)	C9	C9: parent seq. count	C9: rel. freq. (%)	N1	N1: parent seq. count	N1: rel. freq. (%)	N10	N10: parent seq. count	N10: rel. freq. (%)	N2	N2: parent seq. count	N2: rel. freq. (%)
f_Actinomycetaceae	0.445432	0.445432	0.0679069		1.46555	1.0187	4.33646	7.45451	2.39235	1.63162	2.32388	100	2.32388	0.17744	99.908	0.177603	0.94446	99.9699	0.944744	1.14902	99.9664	1.14941	1.56038	100	1.56038	2.04692	100	2.04692	3.57761	100	3.57761	0.7438	100	0.7438	2.05593	99.9932	2.05607	0.07506	99.9872	0.0750696	0.45128	100	0.45128	1.60588	100	1.60588	26.4861	100	26.4861
f_Aerococcaceae	0.468806	0.468806	0.0637525		0.295674	0.505589	0.0791612	0.0638299	0.343833	0.645951	0.29862	100	0.29862	0.07916	99.908	0.0792329	0.16461	99.9699	0.164659	0.12785	99.9664	0.127893	0	100	0	0.21629	100	0.21629	0	100	0	0.15625	100	0.15625	0.12352	99.9932	0.123528	1.79004	99.9872	1.79027	0.11569	100	0.11569	0.13026	100	0.13026	0.18956	100	0.18956
f_Anaerolineaceae	0.467382	0.467382	0.064		0.00129944	0.00389831	0	0	0	0	0	100	0	0	99.908	0	0	99.9699	0	0.01299	99.9664	0.0129944	0	100	0	0	100	0	0	100	0	0	100	0	0	99.9932	0	0	99.9872	0	0	100	0	0	100	0	0	100	0
f_Bacillalesnoname	0.154346	0.154346	0.14997		4.38776	3.52685	6.19041	4.81276	2.08103	0.940633	3.7122	100	3.7122	3.67367	99.908	3.67705	14.5931	99.9699	14.5975	3.12148	99.9664	3.12253	5.25359	100	5.25359	3.06265	100	3.06265	3.48585	100	3.48585	2.20943	100	2.20943	1.5276	99.9932	1.5277	3.22875	99.9872	3.22916	5.01184	100	5.01184	3.19614	100	3.19614	3.33726	100	3.33726
f_Bacteroidaceae	0.434724	0.434724	0.0698772		3.67598	10.5152	0.00142738	0.00428214	0.00287333	0.00642497	0.06073	100	0.06073	0.11745	99.908	0.117558	0.91965	99.9699	0.919926	0.02574	99.9664	0.0257487	0	100	0	0.0169	100	0.0169	0	100	0	35.2108	100	35.2108	0.38585	99.9932	0.385876	0.02225	99.9872	0.0222528	0	100	0	0	100	0	0	100	0
f_Bacteroidetesnoname	0.554205	0.554205	0.0500287		0.117495	0.140885	0.0855614	0.0973717	0.15701	0.110524	0.00151	100	0.00151	0.37636	99.908	0.376707	0.31348	99.9699	0.313574	0.2741	99.9664	0.274192	0	100	0	0	100	0	0.11433	100	0.11433	0	100	0	0.00508	99.9932	0.00508035	0.08955	99.9872	0.0895615	0.00857	100	0.00857	0.23147	100	0.23147	0.01155	100	0.01155
f_Bifidobacteriaceae	0.316189	0.316189	0.095274		0.260126	0.372716	0.037444	0.0555494	0.28515	0.539966	0.02191	100	0.02191	0	99.908	0	0.09305	99.9699	0.093078	0.33755	99.9664	0.337664	0.50382	100	0.50382	1.25202	100	1.25202	0.04781	100	0.04781	0.34496	100	0.34496	0	99.9932	0	0	99.9872	0	0.03217	100	0.03217	0.16955	100	0.16955	0.07688	100	0.07688
f_Burkholderiaceae	0.223443	0.223443	0.122179		0.685919	0.463835	0.546953	0.324299	1.43786	1.81956	0.86555	100	0.86555	1.0249	99.908	1.02584	0.22743	99.9699	0.227498	1.36722	99.9664	1.36768	1.19155	100	1.19155	0.04487	100	0.04487	0.09609	100	0.09609	0.51009	100	0.51009	0.39706	99.9932	0.397087	1.13279	99.9872	1.13293	0.18942	100	0.18942	0.16951	100	0.16951	0.75765	100	0.75765
f_Campylobacteraceae	0.507602	0.507602	0.0572569		0.642898	0.430758	0.483214	0.296475	0.727372	0.485881	0.74493	100	0.74493	1.45451	99.908	1.45585	0.13497	99.9699	0.135011	1.09459	99.9664	1.09496	0.15344	100	0.15344	0.28707	100	0.28707	0.52169	100	0.52169	0.3452	100	0.3452	1.13722	99.9932	1.1373	0.55346	99.9872	0.553531	0.40457	100	0.40457	0.93981	100	0.93981	0.05058	100	0.05058
f_Carnobacteriaceae	0.20019	0.20019	0.130527		1.45732	1.02153	0.933167	0.887853	0.631975	0.312696	1.72101	100	1.72101	1.63554	99.908	1.63705	3.39266	99.9699	3.39368	2.14207	99.9664	2.14279	2.76821	100	2.76821	0.58424	100	0.58424	0.25965	100	0.25965	0.27388	100	0.27388	0.60569	99.9932	0.605731	1.18681	99.9872	1.18696	2.16551	100	2.16551	0.3441	100	0.3441	1.40758	100	1.40758
f_ClostridialesFamilyXIIncertaeSedis	0.158662	0.158662	0.147929		0.827871	1.22679	0.141596	0.23995	0.16933	0.311654	1.28248	100	1.28248	0.17414	99.908	0.1743	0.35942	99.9699	0.359528	4.27007	99.9664	4.27151	0	100	0	1.26291	100	1.26291	0.19685	100	0.19685	0.35733	100	0.35733	0.29276	99.9932	0.29278	0.08101	99.9872	0.0810204	0.07397	100	0.07397	0	100	0	0	100	0
f_Comamonadaceae	0.304556	0.304556	0.0982182		0.163546	0.380688	0	0	0.00909499	0.020337	0	100	0	1.28921	99.908	1.2904	0	99.9699	0	0.19362	99.9664	0.193685	0	100	0	0	100	0	0	100	0	0	100	0	0.11179	99.9932	0.111798	0.03957	99.9872	0.0395751	0	100	0	0	100	0	0	100	0
f_Coriobacteriaceae	0.459707	0.459707	0.0653468		0.544412	0.334584	0.38619	0.557622	0.262987	0.209546	0.36054	100	0.36054	0.23034	99.908	0.230552	0.76884	99.9699	0.769071	0.55847	99.9664	0.558658	0.29063	100	0.29063	0.89173	100	0.89173	1.25772	100	1.25772	0.54023	100	0.54023	0.4901	99.9932	0.490134	0.05485	99.9872	0.054857	0.05605	100	0.05605	1.04625	100	1.04625	0.07153	100	0.07153
f_Corynebacteriaceae	0.00710401	0.00710401	0.349609		0.0849033	0.0874333	0.378614	0.209959	0.282032	0.226143	0.04722	100	0.04722	0.00169	99.908	0.00169156	0.26926	99.9699	0.269341	0.05228	99.9664	0.0522976	0.2043	100	0.2043	0	100	0	0.08329	100	0.08329	0.01929	100	0.01929	0.14599	99.9932	0.146	0.0256	99.9872	0.0256033	0.08647	100	0.08647	0.42695	100	0.42695	0.63172	100	0.63172
f_Enterobacteriaceae	0.394944	0.394944	0.0776068		0.00378912	0.0102475	0	0	0	0	0	100	0	0	99.908	0	0	99.9699	0	0.00352	99.9664	0.00352118	0.03437	100	0.03437	0	100	0	0	100	0	0	100	0	0	99.9932	0	0	99.9872	0	0	100	0	0	100	0	0	100	0
f_Erysipelotrichaceae	0.0417508	0.0417508	0.241321		0.635577	0.563905	0.167154	0.15998	0.238197	0.258071	1.98544	100	1.98544	0.48939	99.908	0.489841	0.03822	99.9699	0.0382315	1.06608	99.9664	1.06644	0.1323	100	0.1323	0.44942	100	0.44942	0.68103	100	0.68103	1.00055	100	1.00055	0.46004	99.9932	0.460071	0.05244	99.9872	0.0524467	0.14702	100	0.14702	0.10294	100	0.10294	0.12269	100	0.12269
f_Eubacteriaceae	0.117282	0.117282	0.170028		1.02085	0.91789	1.10028	1.42262	3.1973	3.52024	0.72498	100	0.72498	0.10832	99.908	0.10842	0.62686	99.9699	0.627048	1.18728	99.9664	1.18768	0.39405	100	0.39405	1.58337	100	1.58337	3.22619	100	3.22619	0.09922	100	0.09922	1.79074	99.9932	1.79086	0.46663	99.9872	0.46669	1.09227	100	1.09227	0.36008	100	0.36008	0.00839	100	0.00839
f_Flavobacteriaceae	0.427673	0.427673	0.0711988		1.77779	1.44665	1.45712	1.23711	2.70753	2.64633	0.3302	100	0.3302	4.49648	99.908	4.50062	3.13765	99.9699	3.13859	3.50858	99.9664	3.50976	0.71512	100	0.71512	0.57627	100	0.57627	0.12524	100	0.12524	1.33163	100	1.33163	1.04571	99.9932	1.04578	2.50433	99.9872	2.50465	0.53201	100	0.53201	0.53854	100	0.53854	3.51693	100	3.51693
f_Fusobacteriaceae	0.245747	0.245747	0.114886		0.903175	1.27882	0.225308	0.212217	0.89581	0.894955	1.26673	100	1.26673	0.77527	99.908	0.775984	0	99.9699	0	4.58026	99.9664	4.5818	0.12017	100	0.12017	0.38107	100	0.38107	0.76564	100	0.76564	0.54604	100	0.54604	0.5102	99.9932	0.510235	0.08407	99.9872	0.0840808	0.1014	100	0.1014	0.15898	100	0.15898	0	100	0
f_Heliobacteriaceae	0.154257	0.154257	0.150012		0.104787	0.164711	0.0116915	0.0133442	0.175492	0.235226	0.01565	100	0.01565	0.01403	99.908	0.0140429	0	99.9699	0	0.1664	99.9664	0.166456	0.01847	100	0.01847	0.04258	100	0.04258	0.53357	100	0.53357	0	100	0	0.25708	99.9932	0.257098	0	99.9872	0	0	100	0	0.03342	100	0.03342	0	100	0
f_Hydrogenothermaceae	0.380918	0.380918	0.0805025		0.010387	0.0208577	0	0	0.013765	0.0307795	0	100	0	0	99.908	0	0	99.9699	0	0	99.9664	0	0	100	0	0.04776	100	0.04776	0.05611	100	0.05611	0	100	0	0	99.9932	0	0	99.9872	0	0	100	0	0	100	0	0	100	0
f_Lactobacillaceae	0.379635	0.379635	0.0807722		0.52582	0.421086	0.278055	0.228241	0.478095	0.500611	0.16443	100	0.16443	0.0957	99.908	0.0957881	0.12055	99.9699	0.120586	0.66619	99.9664	0.666414	0.29197	100	0.29197	1.13551	100	1.13551	1.20573	100	1.20573	0.75476	100	0.75476	0.80285	99.9932	0.802905	0.0201	99.9872	0.0201026	0.46996	100	0.46996	0.72639	100	0.72639	0.00415	100	0.00415
f_Leptotrichiaceae	0.643697	0.643697	0.0375823		0.312461	0.39637	0.179325	0.26951	0.204355	0.171276	0.35921	100	0.35921	0.34406	99.908	0.344377	0	99.9699	0	1.414	99.9664	1.41448	0.21623	100	0.21623	0.01841	100	0.01841	0.42599	100	0.42599	0.04481	100	0.04481	0.25809	99.9932	0.258108	0.04299	99.9872	0.0429955	0.07254	100	0.07254	0.15548	100	0.15548	0.01301	100	0.01301
f_Micrococcaceae	0.0616473	0.0616473	0.215171		2.59959	2.41517	6.98223	3.33959	5.68857	5.68625	0.88498	100	0.88498	1.6797	99.908	1.68125	6.79955	99.9699	6.80159	0.32074	99.9664	0.320848	7.04831	100	7.04831	0.1183	100	0.1183	3.07048	100	3.07048	1.65289	100	1.65289	0.73786	99.9932	0.73791	3.67886	99.9872	3.67933	2.56395	100	2.56395	7.83274	100	7.83274	14.6626	100	14.6626
f_Neisseriaceae	0.553446	0.553446	0.050142		17.3514	11.6928	12.7655	9.9622	20.3376	18.5694	29.9537	100	29.9537	29.8326	99.908	29.8601	6.63702	99.9699	6.63902	7.84678	99.9664	7.84942	19.8501	100	19.8501	1.95277	100	1.95277	10.1964	100	10.1964	10.3424	100	10.3425	17.0866	99.9932	17.0877	39.7772	99.9872	39.7823	12.9104	100	12.9104	20.0214	100	20.0214	1.97321	100	1.97321
f_Pasteurellaceae	0.478744	0.478744	0.062043		3.65285	4.28193	5.36978	2.64916	3.5917	2.17188	0.80072	100	0.80072	15.0775	99.908	15.0913	0	99.9699	0	5.07849	99.9664	5.0802	6.7801	100	6.7801	2.69647	100	2.69647	1.44112	100	1.44112	1.62756	100	1.62756	1.71125	99.9932	1.71137	1.2995	99.9872	1.29967	7.64288	100	7.64288	7.46082	100	7.46082	4.40985	100	4.40985
f_Peptostreptococcaceae	0.0107913	0.0107913	0.32553		2.53776	2.25755	0.504955	0.674981	0.332057	0.368133	4.62572	100	4.62572	0.89589	99.908	0.896715	2.03804	99.9699	2.03865	2.36303	99.9664	2.36383	0.25992	100	0.25992	7.83308	100	7.83308	1.38595	100	1.38595	4.31268	100	4.31268	1.05193	99.9932	1.052	0.60895	99.9872	0.609028	1.21259	100	1.21259	0.04347	100	0.04347	0.0043	100	0.0043
f_Porphyromonadaceae	0.153598	0.153598	0.150329		4.33003	3.13456	2.89683	2.59102	6.46384	4.17551	4.13766	100	4.13766	4.81497	99.908	4.8194	0.18056	99.9699	0.180614	5.93215	99.9664	5.93415	0.62249	100	0.62249	4.79779	100	4.79779	9.77399	100	9.77399	0.23624	100	0.23624	8.55084	99.9932	8.55142	4.246	99.9872	4.24654	4.88183	100	4.88183	0.80945	100	0.80945	0.2128	100	0.2128
f_Prevotellaceae	0.0212107	0.0212107	0.284709		24.02	10.2791	9.68732	4.42241	19.702	15.3972	25.4502	100	25.4502	14.21	99.908	14.2231	32.8107	99.9699	32.8206	22.2816	99.9664	22.2891	9.70394	100	9.70394	37.3186	100	37.3186	26.3116	100	26.3116	29.9672	100	29.9672	35.8569	99.9932	35.8593	6.25593	99.9872	6.25673	12.4156	100	12.4156	10.7579	100	10.7579	8.93168	100	8.93168
f_Propionibacteriaceae	0.696007	0.696007	0.0310213		0.0451319	0.0613703	0.0617779	0.123005	0.0213717	0.0212327	0.16657	100	0.16657	0.02171	99.908	0.02173	0.04263	99.9699	0.0426428	0.16227	99.9664	0.162325	0	100	0	0.03759	100	0.03759	0	100	0	0	100	0	0.01371	99.9932	0.0137109	0.00675	99.9872	0.00675086	0.05674	100	0.05674	0	100	0	0.15478	100	0.15478
f_Saccharomycetaceae	0.467382	0.467382	0.064		0.000288097	0.000864291	0	0	0	0	0	100	0	0	99.908	0	0	99.9699	0	0.00288	99.9664	0.00288097	0	100	0	0	100	0	0	100	0	0	100	0	0	99.9932	0	0	99.9872	0	0	100	0	0	100	0	0	100	0
f_Spirochaetaceae	0.343639	0.343639	0.0887006		0.432948	0.487275	0.125227	0.135728	0.571373	1.02929	0.17949	100	0.17949	1.65978	99.908	1.66131	0.10729	99.9699	0.107322	0.36571	99.9664	0.365833	0	100	0	0.04852	100	0.04852	0.31806	100	0.31806	0.57387	100	0.57387	0.14987	99.9932	0.14988	0.92508	99.9872	0.925198	0.09823	100	0.09823	0.0421	100	0.0421	0	100	0
f_Staphylococcaceae	0.467382	0.467382	0.064		0.000436147	0.00130844	0	0	0	0	0	100	0	0	99.908	0	0	99.9699	0	0.00436	99.9664	0.00436147	0	100	0	0	100	0	0	100	0	0	100	0	0	99.9932	0	0	99.9872	0	0	100	0	0	100	0	0	100	0
f_Streptococcaceae	0.000768541	0.000768541	0.463971		19.4765	8.29429	39.8292	11.906	21.5212	10.3275	14.1904	100	14.1904	14.7635	99.908	14.7771	23.6502	99.9699	23.6573	15.4903	99.9664	15.4955	34.0228	100	34.0228	20.4233	100	20.4233	22.631	100	22.6311	5.70615	100	5.70615	12.43	99.9932	12.4309	31.4263	99.9872	31.4303	42.3816	100	42.3815	38.7911	100	38.7911	25.9294	100	25.9294
f_Synergistaceae	0.394185	0.394185	0.077761		0.0213826	0.0189546	0.0549556	0.0979226	0.118533	0.231257	0.00159	100	0.00159	0	99.908	0	0.02953	99.9699	0.0295389	0.05832	99.9664	0.0583396	0	100	0	0.02018	100	0.02018	0.02995	100	0.02995	0.0025	100	0.0025	0.03455	99.9932	0.0345524	0.03717	99.9872	0.0371748	0.04777	100	0.04777	0	100	0	0	100	0
f_Veillonellaceae	0.904612	0.904612	0.00867943		5.62627	4.54644	4.70314	4.59891	4.95832	3.89248	3.32186	100	3.32186	0.39473	99.908	0.395093	1.57022	99.9699	1.57069	12.7403	99.9664	12.7446	7.86374	100	7.86374	10.8534	100	10.8534	8.18092	100	8.18092	1.09014	100	1.09014	9.96634	99.9932	9.96702	0.27523	99.9872	0.275265	4.77777	100	4.77777	3.90531	100	3.90531	7.03577	100	7.03577
[truncated: 39 more columns]
