# Supplementary material for: Alterations of the Oral Microbiota Profiles in Chinese Patient With Oral Cancer
Source: Front Cell Infect Microbiol. 2021 Dec 9;11:780067. doi: 10.3389/fcimb.2021.780067 (PMC8696029; doi:10.3389/fcimb.2021.780067)
Supplement: Supplementary Table 3 — Statistical data on microbiota at the genus level. [file Table_3.xlsx]

## Sheet: Sheet1
subject-ID	p-values	p-values (corrected)	Effect size	Note	C: mean rel. freq. (%)	C: std. dev. (%)	N: mean rel. freq. (%)	N: std. dev. (%)	Q: mean rel. freq. (%)	Q: std. dev. (%)	C1	C1: parent seq. count	C1: rel. freq. (%)	C10	C10: parent seq. count	C10: rel. freq. (%)	C2	C2: parent seq. count	C2: rel. freq. (%)	C3	C3: parent seq. count	C3: rel. freq. (%)	C4	C4: parent seq. count	C4: rel. freq. (%)	C5	C5: parent seq. count	C5: rel. freq. (%)	C6	C6: parent seq. count	C6: rel. freq. (%)	C7	C7: parent seq. count	C7: rel. freq. (%)	C8	C8: parent seq. count	C8: rel. freq. (%)	C9	C9: parent seq. count	C9: rel. freq. (%)	N1	N1: parent seq. count	N1: rel. freq. (%)	N10	N10: parent seq. count	N10: rel. freq. (%)	N2	N2: parent seq. count	N2: rel. freq. (%)
Abiotrophia	0.4688	0.4688	0.0637534		0.295634	0.505528	0.079154	0.0638275	0.343833	0.645951	0.29862	100	0.29862	0.07916	100	0.07916	0.16461	100	0.16461	0.12785	100	0.12785	0	100	0	0.21629	100	0.21629	0	100	0	0.15625	100	0.15625	0.12352	100	0.12352	1.79004	100	1.79004	0.11569	100	0.11569	0.13026	100	0.13026	0.18956	100	0.18956
Actinobaculum	0.0243978	0.0243978	0.275948		0.010012	0.0190818	0.025301	0.0409431	0.0811583	0.0724525	0.00546	100	0.00546	0	100	0	0	100	0	0.03916	100	0.03916	0	100	0	0	100	0	0	100	0	0	100	0	0.0555	100	0.0555	0	100	0	0.00173	100	0.00173	0	100	0	0	100	0
Actinomyces	0.447148	0.447148	0.0675952		1.45544	1.01646	4.31073	7.45996	2.31119	1.64658	2.31842	100	2.31842	0.17744	100	0.17744	0.94446	100	0.94446	1.10986	100	1.10986	1.56038	100	1.56038	2.04692	100	2.04692	3.57761	100	3.57761	0.7438	100	0.7438	2.00043	100	2.00043	0.07506	100	0.07506	0.44955	100	0.44955	1.60588	100	1.60588	26.4861	100	26.4861
Aggregatibacter	0.695054	0.695054	0.0311367		1.58783	3.58787	0.80919	0.504848	0.664912	0.810508	0.12583	100	0.12583	12.299	100	12.299	0	100	0	0.68838	100	0.68838	0.80571	100	0.80571	0.59028	100	0.59028	0	100	0	0.29763	100	0.29763	1.04738	100	1.04738	0.02407	100	0.02407	1.11132	100	1.11132	0.73171	100	0.73171	1.60594	100	1.60594
Alloprevotella	0.764936	0.764936	0.0230318		1.20722	0.738	1.04163	0.899696	1.50077	1.82589	1.08957	100	1.08957	0.35264	100	0.35264	1.50146	100	1.50146	1.24538	100	1.24538	0.15045	100	0.15045	2.82067	100	2.82067	1.48406	100	1.48406	0.47239	100	0.47239	1.73396	100	1.73396	1.22166	100	1.22166	0.11545	100	0.11545	2.1884	100	2.1884	0.04912	100	0.04912
Alloscardovia	0.321475	0.321475	0.0939686		0.108367	0.253197	0.006756	0.020268	0	0	0	100	0	0	100	0	0	100	0	0.24913	100	0.24913	0	100	0	0.83454	100	0.83454	0	100	0	0	100	0	0	100	0	0	100	0	0	100	0	0	100	0	0.06756	100	0.06756
Anaerococcus	0.467382	0.467382	0.064		0.013062	0.039186	0	0	0	0	0	100	0	0	100	0	0	100	0	0	100	0	0	100	0	0.13062	100	0.13062	0	100	0	0	100	0	0	100	0	0	100	0	0	100	0	0	100	0	0	100	0
Anaeroglobus	0.568866	0.568866	0.0478694		0.110084	0.248876	0.04905	0.0837752	0.0201433	0.0290303	0.01595	100	0.01595	0.03399	100	0.03399	0	100	0	0.84816	100	0.84816	0	100	0	0.13396	100	0.13396	0.00949	100	0.00949	0.03017	100	0.03017	0.02912	100	0.02912	0	100	0	0	100	0	0.06543	100	0.06543	0.02969	100	0.02969
Anaerolineaceae	0.467382	0.467382	0.064		0.001299	0.003897	0	0	0	0	0	100	0	0	100	0	0	100	0	0.01299	100	0.01299	0	100	0	0	100	0	0	100	0	0	100	0	0	100	0	0	100	0	0	100	0	0	100	0	0	100	0
Atopobium	0.701803	0.701803	0.0303223		0.362946	0.339002	0.300088	0.374265	0.21296	0.161437	0.21376	100	0.21376	0.20679	100	0.20679	0.00289	100	0.00289	0.25202	100	0.25202	0.29063	100	0.29063	0.78234	100	0.78234	1.17283	100	1.17283	0.21255	100	0.21255	0.4408	100	0.4408	0.05485	100	0.05485	0.05605	100	0.05605	1.04625	100	1.04625	0.07153	100	0.07153
Bacteroides	0.434732	0.434732	0.0698756		3.67594	10.5152	0.001426	0.004278	0.00287333	0.00642497	0.06073	100	0.06073	0.11745	100	0.11745	0.91965	100	0.91965	0.02574	100	0.02574	0	100	0	0.0169	100	0.0169	0	100	0	35.2108	100	35.2108	0.38585	100	0.38585	0.02225	100	0.02225	0	100	0	0	100	0	0	100	0
Bacteroidetes	0.553826	0.553826	0.0500853		0.117441	0.140798	0.085542	0.0973487	0.15701	0.110524	0.00151	100	0.00151	0.37636	100	0.37636	0.31348	100	0.31348	0.2741	100	0.2741	0	100	0	0	100	0	0.11433	100	0.11433	0	100	0	0.00508	100	0.00508	0.08955	100	0.08955	0.00857	100	0.00857	0.23147	100	0.23147	0.01155	100	0.01155
Bifidobacterium	0.525825	0.525825	0.0543611		0.037501	0.10199	0.009584	0.028752	0	0	0.01156	100	0.01156	0	100	0	0.00787	100	0.00787	0.01246	100	0.01246	0	100	0	0	100	0	0	100	0	0.34312	100	0.34312	0	100	0	0	100	0	0	100	0	0	100	0	0	100	0
Bulleidia	0.436132	0.436132	0.0696155		0.112466	0.122215	0.044515	0.0574407	0.0851334	0.146576	0.10722	100	0.10722	0.07549	100	0.07549	0.00637	100	0.00637	0.0525	100	0.0525	0	100	0	0.3622	100	0.3622	0.33226	100	0.33226	0.04879	100	0.04879	0.10245	100	0.10245	0.03738	100	0.03738	0.06289	100	0.06289	0	100	0	0.02946	100	0.02946
Campylobacter	0.507257	0.507257	0.0573127		0.642708	0.430464	0.483109	0.296427	0.727372	0.485881	0.74493	100	0.74493	1.45451	100	1.45451	0.13497	100	0.13497	1.09459	100	1.09459	0.15344	100	0.15344	0.28707	100	0.28707	0.52169	100	0.52169	0.3452	100	0.3452	1.13722	100	1.13722	0.55346	100	0.55346	0.40457	100	0.40457	0.93981	100	0.93981	0.05058	100	0.05058
Capnocytophaga	0.427329	0.427329	0.0712638		1.77712	1.44563	1.45683	1.23709	2.70753	2.64633	0.3302	100	0.3302	4.49648	100	4.49648	3.13765	100	3.13765	3.50858	100	3.50858	0.71512	100	0.71512	0.57627	100	0.57627	0.12524	100	0.12524	1.33163	100	1.33163	1.04571	100	1.04571	2.50433	100	2.50433	0.53201	100	0.53201	0.53854	100	0.53854	3.51693	100	3.51693
Cardiobacterium	0.248427	0.248427	0.114051		0.04715	0.0664476	0.101683	0.0790663	0.0708767	0.0393392	0.14448	100	0.14448	0.03728	100	0.03728	0	100	0	0.17762	100	0.17762	0.11212	100	0.11212	0	100	0	0	100	0	0	100	0	0	100	0	0	100	0	0.09688	100	0.09688	0.01997	100	0.01997	0.16761	100	0.16761
Catonella	0.161433	0.161433	0.146645		0.015385	0.0186852	0.003463	0.010389	0.00436167	0.00649539	0.01028	100	0.01028	0.05933	100	0.05933	0	100	0	0.04098	100	0.04098	0	100	0	0.0186	100	0.0186	0	100	0	0.00825	100	0.00825	0.00669	100	0.00669	0.00972	100	0.00972	0	100	0	0	100	0	0	100	0
Corynebacterium	0.0071135	0.0071135	0.349534		0.084892	0.0874165	0.378544	0.209963	0.282032	0.226143	0.04722	100	0.04722	0.00169	100	0.00169	0.26926	100	0.26926	0.05228	100	0.05228	0.2043	100	0.2043	0	100	0	0.08329	100	0.08329	0.01929	100	0.01929	0.14599	100	0.14599	0.0256	100	0.0256	0.08647	100	0.08647	0.42695	100	0.42695	0.63172	100	0.63172
Desulfobulbus	0.378361	0.378361	0.0810408		0.017535	0.0276281	0.019334	0.0321493	0	0	0	100	0	0.092	100	0.092	0.03006	100	0.03006	0.0336	100	0.0336	0	100	0	0	100	0	0	100	0	0	100	0	0.00689	100	0.00689	0.0128	100	0.0128	0	100	0	0	100	0	0	100	0
Desulfomicrobium	0.380918	0.380918	0.0805025		0.010387	0.0208577	0	0	0.013765	0.0307795	0	100	0	0	100	0	0	100	0	0	100	0	0	100	0	0.04776	100	0.04776	0.05611	100	0.05611	0	100	0	0	100	0	0	100	0	0	100	0	0	100	0	0	100	0
Dialister	0.0257247	0.0257247	0.272606		0.370257	0.389168	0.053065	0.0885244	0.0588017	0.0787105	0.92409	100	0.92409	0.09626	100	0.09626	0.02866	100	0.02866	0.75798	100	0.75798	0	100	0	1.04438	100	1.04438	0.03852	100	0.03852	0.51683	100	0.51683	0.29585	100	0.29585	0	100	0	0.01451	100	0.01451	0.00955	100	0.00955	0.04121	100	0.04121
Eggerthia	0.180154	0.180154	0.138464		0.012531	0.0245204	0	0	0	0	0.0099	100	0.0099	0.07936	100	0.07936	0	100	0	0.03441	100	0.03441	0	100	0	0	100	0	0.00164	100	0.00164	0	100	0	0	100	0	0	100	0	0	100	0	0	100	0	0	100	0
Eikenella	0.441853	0.441853	0.0685607		0.409966	1.0123	0.070285	0.167594	0.0326567	0.0373197	0.03527	100	0.03527	3.4374	100	3.4374	0	100	0	0.10243	100	0.10243	0.0242	100	0.0242	0.0526	100	0.0526	0	100	0	0.06287	100	0.06287	0.29081	100	0.29081	0.09408	100	0.09408	0.02965	100	0.02965	0	100	0	0.56958	100	0.56958
Eubacterium	0.116317	0.116317	0.170623		1.01464	0.915256	1.09971	1.4213	3.1973	3.52024	0.72498	100	0.72498	0.10832	100	0.10832	0.60619	100	0.60619	1.18728	100	1.18728	0.39405	100	0.39405	1.58337	100	1.58337	3.20375	100	3.20375	0.08107	100	0.08107	1.79074	100	1.79074	0.46663	100	0.46663	1.09227	100	1.09227	0.36008	100	0.36008	0.00839	100	0.00839
Filifactor	0.198454	0.198454	0.131186		0.858098	0.771164	0.438216	0.599963	0.264152	0.364894	1.50412	100	1.50412	0.45989	100	0.45989	0.2204	100	0.2204	0.7801	100	0.7801	0	100	0	1.13789	100	1.13789	0.57732	100	0.57732	2.82133	100	2.82133	0.60369	100	0.60369	0.47624	100	0.47624	1.1142	100	1.1142	0.04347	100	0.04347	0.0043	100	0.0043
Fretibacterium	0.366819	0.366819	0.0835131		0.017512	0.0180008	0.054943	0.0979154	0.118533	0.231257	0.00159	100	0.00159	0	100	0	0	100	0	0.04918	100	0.04918	0	100	0	0.02018	100	0.02018	0.02995	100	0.02995	0.0025	100	0.0025	0.03455	100	0.03455	0.03717	100	0.03717	0.04777	100	0.04777	0	100	0	0	100	0
Fungi	0.467382	0.467382	0.064		0.000288	0.000864	0	0	0	0	0	100	0	0	100	0	0	100	0	0.00288	100	0.00288	0	100	0	0	100	0	0	100	0	0	100	0	0	100	0	0	100	0	0	100	0	0	100	0	0	100	0
Fusobacterium	0.245665	0.245665	0.114912		0.902945	1.27839	0.225254	0.21216	0.89581	0.894955	1.26673	100	1.26673	0.77527	100	0.77527	0	100	0	4.58026	100	4.58026	0.12017	100	0.12017	0.38107	100	0.38107	0.76564	100	0.76564	0.54604	100	0.54604	0.5102	100	0.5102	0.08407	100	0.08407	0.1014	100	0.1014	0.15898	100	0.15898	0	100	0
Gardnerella	0.317859	0.317859	0.0948594		0.039142	0.0948493	0	0	0	0	0	100	0	0	100	0	0	100	0	0.07596	100	0.07596	0	100	0	0.31546	100	0.31546	0	100	0	0	100	0	0	100	0	0	100	0	0	100	0	0	100	0	0	100	0
Gemella	0.154389	0.154389	0.149949		4.38683	3.52571	6.18971	4.81303	2.08103	0.940633	3.7122	100	3.7122	3.67367	100	3.67367	14.5931	100	14.5931	3.12148	100	3.12148	5.25359	100	5.25359	3.06265	100	3.06265	3.48585	100	3.48585	2.20943	100	2.20943	1.5276	100	1.5276	3.22875	100	3.22875	5.01184	100	5.01184	3.19614	100	3.19614	3.33726	100	3.33726
Granulicatella	0.165623	0.165623	0.144741		1.40983	0.992318	0.831294	0.892531	0.561098	0.319215	1.57653	100	1.57653	1.59826	100	1.59826	3.39266	100	3.39266	1.96445	100	1.96445	2.65609	100	2.65609	0.58424	100	0.58424	0.25965	100	0.25965	0.27388	100	0.27388	0.60569	100	0.60569	1.18681	100	1.18681	2.06863	100	2.06863	0.32413	100	0.32413	1.23997	100	1.23997
Haemophilus	0.0455947	0.0455947	0.235489		2.06343	1.75821	4.55942	2.38708	2.92679	1.60465	0.67489	100	0.67489	2.7784	100	2.7784	0	100	0	4.39011	100	4.39011	5.97439	100	5.97439	2.10619	100	2.10619	1.44112	100	1.44112	1.32993	100	1.32993	0.66387	100	0.66387	1.27543	100	1.27543	6.53156	100	6.53156	6.72911	100	6.72911	2.80391	100	2.80391
Johnsonella	0.597757	0.597757	0.0437589		0.001995	0.00376041	0.007162	0.021486	0.000305	0.000433503	0	100	0	0.01017	100	0.01017	0	100	0	0.00876	100	0.00876	0	100	0	0.00102	100	0.00102	0	100	0	0	100	0	0	100	0	0	100	0	0	100	0	0	100	0	0	100	0
Kingella	0.205101	0.205101	0.128693		0.047911	0.0718432	0.08245	0.0648726	0.220662	0.342074	0.18215	100	0.18215	0.15833	100	0.15833	0	100	0	0	100	0	0	100	0	0	100	0	0	100	0	0	100	0	0.12725	100	0.12725	0.01138	100	0.01138	0.02619	100	0.02619	0	100	0	0.18649	100	0.18649
Lachnoanaerobaculum	0.207628	0.207628	0.127765		0.036538	0.0468424	0.027141	0.0284198	0.107152	0.159012	0.01808	100	0.01808	0	100	0	0	100	0	0.10242	100	0.10242	0	100	0	0	100	0	0.11088	100	0.11088	0.02698	100	0.02698	0.10702	100	0.10702	0	100	0	0.04868	100	0.04868	0.08129	100	0.08129	0	100	0
Lachnospiraceae	0.362014	0.362014	0.0845633		0	0	0.075111	0.178304	0.018795	0.0289513	0	100	0	0	100	0	0	100	0	0	100	0	0	100	0	0	100	0	0	100	0	0	100	0	0	100	0	0	100	0	0	100	0	0.59892	100	0.59892	0	100	0
Lactobacillus	0.571276	0.571276	0.0475193		0.027842	0.0456352	0.049472	0.116154	0.00426834	0.00954429	0	100	0	0	100	0	0.10331	100	0.10331	0.00115	100	0.00115	0	100	0	0.04975	100	0.04975	0	100	0	0.12421	100	0.12421	0	100	0	0	100	0	0.38341	100	0.38341	0	100	0	0	100	0
Lautropia	0.22329	0.22329	0.122232		0.685755	0.463693	0.546794	0.324115	1.43786	1.81956	0.86555	100	0.86555	1.0249	100	1.0249	0.22743	100	0.22743	1.36722	100	1.36722	1.19155	100	1.19155	0.04487	100	0.04487	0.09609	100	0.09609	0.51009	100	0.51009	0.39706	100	0.39706	1.13279	100	1.13279	0.18942	100	0.18942	0.16951	100	0.16951	0.75765	100	0.75765
Leptotrichia	0.643906	0.643906	0.0375552		0.312379	0.396236	0.179316	0.269512	0.204355	0.171276	0.35921	100	0.35921	0.34406	100	0.34406	0	100	0	1.414	100	1.414	0.21623	100	0.21623	0.01841	100	0.01841	0.42599	100	0.42599	0.04481	100	0.04481	0.25809	100	0.25809	0.04299	100	0.04299	0.07254	100	0.07254	0.15548	100	0.15548	0.01301	100	0.01301
Megasphaera	0.249502	0.249502	0.113719		0.840654	1.14756	0.074057	0.105283	1.05701	1.93886	0.01388	100	0.01388	0	100	0	0.01159	100	0.01159	0.93258	100	0.93258	0	100	0	1.67482	100	1.67482	3.01757	100	3.01757	0.0258	100	0.0258	2.7303	100	2.7303	0	100	0	0.05513	100	0.05513	0.05991	100	0.05991	0	100	0
Mitsuokella	0.489249	0.489249	0.0602711		0.000162	0.000486	0.003258	0.009774	0	0	0	100	0	0	100	0	0	100	0	0	100	0	0	100	0	0	100	0	0	100	0	0.00162	100	0.00162	0	100	0	0	100	0	0	100	0	0	100	0	0	100	0
Mogibacterium	0.154255	0.154255	0.150013		0.104778	0.164708	0.01169	0.0133425	0.175492	0.235226	0.01565	100	0.01565	0.01403	100	0.01403	0	100	0	0.1664	100	0.1664	0.01847	100	0.01847	0.04258	100	0.04258	0.53357	100	0.53357	0	100	0	0.25708	100	0.25708	0	100	0	0	100	0	0.03342	100	0.03342	0	100	0
Morococcus	0.313611	0.313611	0.0959178		0	0	0.019828	0.0477536	0	0	0	100	0	0	100	0	0	100	0	0	100	0	0	100	0	0	100	0	0	100	0	0	100	0	0	100	0	0	100	0	0	100	0	0	100	0	0	100	0
Neisseria	0.556085	0.556085	0.0497489		16.8881	11.324	12.5899	10.0343	20.084	18.2292	29.7362	100	29.7362	26.2369	100	26.2369	6.63702	100	6.63702	7.72826	100	7.72826	19.8259	100	19.8259	1.90017	100	1.90017	10.1964	100	10.1964	10.2796	100	10.2796	16.6685	100	16.6685	39.6717	100	39.6717	12.8546	100	12.8546	20.0214	100	20.0214	1.21714	100	1.21714
Olsenella	0.638943	0.638943	0.0382024		0.038742	0.0491381	0.075617	0.223851	0.00197	0.00440506	0.02932	100	0.02932	0.01762	100	0.01762	0.11049	100	0.11049	0.15461	100	0.15461	0	100	0	0.00715	100	0.00715	0.02418	100	0.02418	0.03357	100	0.03357	0.01048	100	0.01048	0	100	0	0	100	0	0	100	0	0	100	0
Oribacterium	0.132205	0.132205	0.161338		0.326519	0.308051	0.089945	0.102937	0.30475	0.322287	0.10895	100	0.10895	0.0262	100	0.0262	0.00902	100	0.00902	0.33822	100	0.33822	0.19282	100	0.19282	0.71432	100	0.71432	0.96699	100	0.96699	0.48077	100	0.48077	0.41752	100	0.41752	0.01038	100	0.01038	0.0349	100	0.0349	0.04618	100	0.04618	0	100	0
Ottowia	0.304464	0.304464	0.0982419		0.163419	0.380336	0	0	0.00909499	0.020337	0	100	0	1.28921	100	1.28921	0	100	0	0.19362	100	0.19362	0	100	0	0	100	0	0	100	0	0	100	0	0.11179	100	0.11179	0.03957	100	0.03957	0	100	0	0	100	0	0	100	0
Pantoea	0.467382	0.467382	0.064		0.000352	0.001056	0	0	0	0	0	100	0	0	100	0	0	100	0	0.00352	100	0.00352	0	100	0	0	100	0	0	100	0	0	100	0	0	100	0	0	100	0	0	100	0	0	100	0	0	100	0
Parvimonas	0.195105	0.195105	0.132471		0.781839	1.21855	0.141566	0.239938	0.16933	0.311654	1.28248	100	1.28248	0.16016	100	0.16016	0.35942	100	0.35942	4.27007	100	4.27007	0	100	0	0.81831	100	0.81831	0.19685	100	0.19685	0.35733	100	0.35733	0.29276	100	0.29276	0.08101	100	0.08101	0.07397	100	0.07397	0	100	0	0	100	0
Peptoanaerobacter	0.0573087	0.0573087	0.220135		0.055637	0.0814021	0	0	0.00131667	0.00294416	0.10478	100	0.10478	0.23686	100	0.23686	0	100	0	0.16687	100	0.16687	0	100	0	0	100	0	0	100	0	0	100	0	0.04786	100	0.04786	0	100	0	0	100	0	0	100	0	0	100	0
Peptoniphilus	0.434405	0.434405	0.0699366		0.032796	0.0938206	0	0	0	0	0	100	0	0.01398	100	0.01398	0	100	0	0	100	0	0	100	0	0.31398	100	0.31398	0	100	0	0	100	0	0	100	0	0	100	0	0	100	0	0	100	0	0	100	0
Peptostreptococcaceae	0.454779	0.454779	0.0662223		0.022313	0.0657281	0	0	0	0	0	100	0	0	100	0	0	100	0	0.00366	100	0.00366	0	100	0	0	100	0	0.21947	100	0.21947	0	100	0	0	100	0	0	100	0	0	100	0	0	100	0	0	100	0
Peptostreptococcus	0.0214556	0.0214556	0.283994		1.60147	1.90879	0.066473	0.081477	0.0665883	0.0946541	3.01682	100	3.01682	0.19914	100	0.19914	1.81764	100	1.81764	1.4124	100	1.4124	0.25992	100	0.25992	6.69519	100	6.69519	0.58916	100	0.58916	1.49135	100	1.49135	0.40038	100	0.40038	0.13271	100	0.13271	0.09839	100	0.09839	0	100	0	0	100	0
Pluralibacter	0.467382	0.467382	0.064		0.003437	0.010311	0	0	0	0	0	100	0	0	100	0	0	100	0	0	100	0	0.03437	100	0.03437	0	100	0	0	100	0	0	100	0	0	100	0	0	100	0	0	100	0	0	100	0	0	100	0
Porphyromonas	0.374383	0.374383	0.0818851		3.93677	2.95675	2.48781	2.25012	4.70353	3.97336	3.87707	100	3.87707	4.31701	100	4.31701	0.18056	100	0.18056	5.36668	100	5.36668	0.62249	100	0.62249	4.6711	100	4.6711	9.47773	100	9.47773	0.22534	100	0.22534	7.69424	100	7.69424	2.93545	100	2.93545	4.5594	100	4.5594	0.43816	100	0.43816	0.2128	100	0.2128
Prevotella	0.020281	0.020281	0.287491		22.8094	9.81324	8.64367	4.07356	18.2012	15.4261	24.3606	100	24.3606	13.8574	100	13.8574	31.3093	100	31.3093	21.0362	100	21.0363	9.55349	100	9.55349	34.4979	100	34.4979	24.8276	100	24.8276	29.4948	100	29.4948	34.1229	100	34.1229	5.03427	100	5.03427	12.3001	100	12.3001	8.56954	100	8.56954	8.88256	100	8.88256
Propionibacterium	0.49057	0.49057	0.0600507		0.001133	0.003399	0.020531	0.0614897	0	0	0	100	0	0	100	0	0	100	0	0.01133	100	0.01133	0	100	0	0	100	0	0	100	0	0	100	0	0	100	0	0	100	0	0	100	0	0	100	0	0.00031	100	0.00031
Pseudopropionibacterium	0.758108	0.758108	0.0237932		0.04399	0.0592557	0.041208	0.0700697	0.0213717	0.0212327	0.16657	100	0.16657	0.02171	100	0.02171	0.04263	100	0.04263	0.15094	100	0.15094	0	100	0	0.03759	100	0.03759	0	100	0	0	100	0	0.01371	100	0.01371	0.00675	100	0.00675	0.05674	100	0.05674	0	100	0	0.15447	100	0.15447
Pseudoramibacter	0.0694883	0.0694883	0.206957		0.006126	0.00940716	0	0	0	0	0	100	0	0	100	0	0.02067	100	0.02067	0	100	0	0	100	0	0	100	0	0.02244	100	0.02244	0.01815	100	0.01815	0	100	0	0	100	0	0	100	0	0	100	0	0	100	0
Pyramidobacter	0.288445	0.288445	0.10247		0.003867	0.00897788	0	0	0	0	0	100	0	0	100	0	0.02953	100	0.02953	0.00914	100	0.00914	0	100	0	0	100	0	0	100	0	0	100	0	0	100	0	0	100	0	0	100	0	0	100	0	0	100	0
Rothia	0.0616867	0.0616867	0.215127		2.59917	2.41486	6.981	3.33966	5.68857	5.68625	0.88498	100	0.88498	1.6797	100	1.6797	6.79955	100	6.79955	0.32074	100	0.32074	7.04831	100	7.04831	0.1183	100	0.1183	3.07048	100	3.07048	1.65289	100	1.65289	0.73786	100	0.73786	3.67886	100	3.67886	2.56395	100	2.56395	7.83274	100	7.83274	14.6626	100	14.6626
Scardovia	0.227298	0.227298	0.120873		0.075102	0.147476	0.021104	0.0504135	0.28515	0.539966	0.01035	100	0.01035	0	100	0	0.08518	100	0.08518	0	100	0	0.50382	100	0.50382	0.10202	100	0.10202	0.04781	100	0.04781	0.00184	100	0.00184	0	100	0	0	100	0	0.03217	100	0.03217	0.16955	100	0.16955	0.00932	100	0.00932
Selenomonas	0.191411	0.191411	0.133911		0.052594	0.0618171	0.020735	0.0472831	0.15798	0.261909	0.17268	100	0.17268	0.08705	100	0.08705	0	100	0	0.1434	100	0.1434	0	100	0	0	100	0	0	100	0	0.07508	100	0.07508	0.04773	100	0.04773	0	100	0	0	100	0	0	100	0	0	100	0
Shuttleworthia	0.472902	0.472902	0.0630439		0.01945	0.0346156	0.009859	0.0230591	0.00221667	0.00495662	0.01879	100	0.01879	0	100	0	0.00822	100	0.00822	0.0062	100	0.0062	0	100	0	0	100	0	0.04674	100	0.04674	0.11455	100	0.11455	0	100	0	0	100	0	0.00297	100	0.00297	0	100	0	0	100	0
Simonsiella	0.503886	0.503886	0.0578591		0.001609	0.004827	0	0	0.00024	0.000536656	0	100	0	0	100	0	0	100	0	0.01609	100	0.01609	0	100	0	0	100	0	0	100	0	0	100	0	0	100	0	0	100	0	0	100	0	0	100	0	0	100	0
Slackia	0.0862857	0.0862857	0.191885		0.142657	0.191089	0.010449	0.0204913	0.0480567	0.0491457	0.11746	100	0.11746	0.00593	100	0.00593	0.65546	100	0.65546	0.15184	100	0.15184	0	100	0	0.10224	100	0.10224	0.06071	100	0.06071	0.29411	100	0.29411	0.03882	100	0.03882	0	100	0	0	100	0	0	100	0	0	100	0
Solobacterium	0.0814481	0.0814481	0.19593		0.510494	0.559986	0.122606	0.145586	0.153063	0.202379	1.86832	100	1.86832	0.33454	100	0.33454	0.03185	100	0.03185	0.97917	100	0.97917	0.1323	100	0.1323	0.08722	100	0.08722	0.34713	100	0.34713	0.95176	100	0.95176	0.35759	100	0.35759	0.01506	100	0.01506	0.08413	100	0.08413	0.10294	100	0.10294	0.09323	100	0.09323
Staphylococcus	0.467382	0.467382	0.064		0.000436	0.001308	0	0	0	0	0	100	0	0	100	0	0	100	0	0.00436	100	0.00436	0	100	0	0	100	0	0	100	0	0	100	0	0	100	0	0	100	0	0	100	0	0	100	0	0	100	0
Stomatobaculum	0.108079	0.108079	0.175905		0.09805	0.120945	0.015886	0.0276334	0.0362467	0.0474502	0.00833	100	0.00833	0	100	0	0	100	0	0.16846	100	0.16846	0.09915	100	0.09915	0.35182	100	0.35182	0.08112	100	0.08112	0	100	0	0.27162	100	0.27162	0	100	0	0	100	0	0	100	0	0.00415	100	0.00415
Streptococcus	0.000770331	0.000770331	0.463862		19.4734	8.29444	39.822	11.905	21.5212	10.3275	14.1904	100	14.1904	14.7635	100	14.7635	23.6502	100	23.6502	15.4903	100	15.4903	34.0228	100	34.0228	20.4233	100	20.4233	22.631	100	22.6311	5.70615	100	5.70615	12.43	100	12.43	31.4263	100	31.4263	42.3816	100	42.3815	38.7911	100	38.7911	25.9294	100	25.9294
Tannerella	0.0993621	0.0993621	0.181909		0.392502	0.406238	0.407832	0.407587	1.76031	2.41844	0.26059	100	0.26059	0.49796	100	0.49796	0	100	0	0.56547	100	0.56547	0	100	0	0.12669	100	0.12669	0.29626	100	0.29626	0.0109	100	0.0109	0.8566	100	0.8566	1.31055	100	1.31055	0.32243	100	0.32243	0.37129	100	0.37129	0	100	0
Treponema	0.343502	0.343502	0.0887321		0.432767	0.486882	0.125169	0.13564	0.571373	1.02929	0.17949	100	0.17949	1.65978	100	1.65978	0.10729	100	0.10729	0.36571	100	0.36571	0	100	0	0.04852	100	0.04852	0.31806	100	0.31806	0.57387	100	0.57387	0.14987	100	0.14987	0.92508	100	0.92508	0.09823	100	0.09823	0.0421	100	0.0421	0	100	0
Veillonella	0.918421	0.918421	0.00737265		4.25194	3.56305	4.50252	4.50592	3.66438	2.16207	2.19526	100	2.19526	0.17743	100	0.17743	1.52997	100	1.52997	10.0582	100	10.0582	7.86374	100	7.86374	8.00021	100	8.00021	5.11534	100	5.11534	0.44064	100	0.44064	6.86334	100	6.86334	0.27523	100	0.27523	4.70813	100	4.70813	3.77042	100	3.77042	6.96487	100	6.96487
[truncated: 39 more columns]
