# Supplementary material for: Alterations of the Oral Microbiota Profiles in Chinese Patient With Oral Cancer
Source: Front Cell Infect Microbiol. 2021 Dec 9;11:780067. doi: 10.3389/fcimb.2021.780067 (PMC8696029; doi:10.3389/fcimb.2021.780067)
Supplement: Supplementary Table 4 — Statistical data on microbiota at the species level. [file Table_4.xlsx]

## Sheet: Sheet1
subject-ID	p-values	p-values (corrected)	Effect size	Note	C: mean rel. freq. (%)	C: std. dev. (%)	N: mean rel. freq. (%)	N: std. dev. (%)	Q: mean rel. freq. (%)	Q: std. dev. (%)	C1	C1: parent seq. count	C1: rel. freq. (%)	C10	C10: parent seq. count	C10: rel. freq. (%)	C2	C2: parent seq. count	C2: rel. freq. (%)	C3	C3: parent seq. count	C3: rel. freq. (%)	C4	C4: parent seq. count	C4: rel. freq. (%)	C5	C5: parent seq. count	C5: rel. freq. (%)	C6	C6: parent seq. count	C6: rel. freq. (%)	C7	C7: parent seq. count	C7: rel. freq. (%)	C8	C8: parent seq. count	C8: rel. freq. (%)	C9	C9: parent seq. count	C9: rel. freq. (%)	N1	N1: parent seq. count	N1: rel. freq. (%)	N10	N10: parent seq. count	N10: rel. freq. (%)	N2	N2: parent seq. count	N2: rel. freq. (%)
Abiotrophia_defectiva	0.424608	0.424608	0.0717795		0.093528	0.145445	0.026835	0.0375656	0.171187	0.364549	0.17793	100	0.17793	0.00555	100	0.00555	0.036	100	0.036	0.06324	100	0.06324	0	100	0	0.08158	100	0.08158	0	100	0	0.03377	100	0.03377	0.03415	100	0.03415	0.50306	100	0.50306	0.02456	100	0.02456	0.09952	100	0.09952	0.10069	100	0.10069
Abiotrophia_sp_HMSC24B09	0.479647	0.479647	0.0618893		0.202106	0.364648	0.052319	0.0448228	0.172647	0.287246	0.12069	100	0.12069	0.07361	100	0.07361	0.12861	100	0.12861	0.06461	100	0.06461	0	100	0	0.13471	100	0.13471	0	100	0	0.12248	100	0.12248	0.08937	100	0.08937	1.28698	100	1.28698	0.09113	100	0.09113	0.03074	100	0.03074	0.08887	100	0.08887
Actinobaculum_sp_oral_taxon_183	0.0243978	0.0243978	0.275948		0.010012	0.0190818	0.025301	0.0409431	0.0811583	0.0724525	0.00546	100	0.00546	0	100	0	0	100	0	0.03916	100	0.03916	0	100	0	0	100	0	0	100	0	0	100	0	0.0555	100	0.0555	0	100	0	0.00173	100	0.00173	0	100	0	0	100	0
Actinomyces_cardiffensis	0.726798	0.726798	0.027367		0.01592	0.0224312	0.01397	0.0281401	0.00593834	0.0131137	0	100	0	0.00166	100	0.00166	0	100	0	0.02651	100	0.02651	0	100	0	0.07464	100	0.07464	0.03109	100	0.03109	0	100	0	0.01148	100	0.01148	0.01382	100	0.01382	0.06236	100	0.06236	0	100	0	0	100	0
Actinomyces_georgiae	0.184823	0.184823	0.136545		0.000241	0.000723	4.2e-05	0.000126	0.006795	0.0146509	0	100	0	0	100	0	0.00241	100	0.00241	0	100	0	0	100	0	0	100	0	0	100	0	0	100	0	0	100	0	0	100	0	0	100	0	0	100	0	0.00042	100	0.00042
Actinomyces_graevenitzii	0.646893	0.646893	0.0371677		0.454955	0.55694	1.05675	2.07117	0.661147	0.574717	0.72226	100	0.72226	0	100	0	0.51549	100	0.51549	0.50347	100	0.50347	0.42592	100	0.42592	0.31159	100	0.31159	1.95957	100	1.95957	0	100	0	0.11125	100	0.11125	0	100	0	0.03645	100	0.03645	0.9187	100	0.9187	7.22517	100	7.22517
Actinomyces_hongkongensis	0.467382	0.467382	0.064		0	0	0.001473	0.004419	0	0	0	100	0	0	100	0	0	100	0	0	100	0	0	100	0	0	100	0	0	100	0	0	100	0	0	100	0	0	100	0	0	100	0	0	100	0	0	100	0
Actinomyces_johnsonii	0.219935	0.219935	0.123386		0	0	0.012434	0.0235484	0.00348667	0.00564502	0	100	0	0	100	0	0	100	0	0	100	0	0	100	0	0	100	0	0	100	0	0	100	0	0	100	0	0	100	0	0	100	0	0	100	0	0	100	0
Actinomyces_massiliensis	0.506762	0.506762	0.0573928		0	0	0.00434	0.0124926	0.00383	0.00570087	0	100	0	0	100	0	0	100	0	0	100	0	0	100	0	0	100	0	0	100	0	0	100	0	0	100	0	0	100	0	0	100	0	0	100	0	0	100	0
Actinomyces_naeslundii	0.253154	0.253154	0.112598		0.004304	0.00555895	0.031408	0.0457483	0.0310183	0.0483257	0	100	0	0.00526	100	0.00526	0.01374	100	0.01374	0.00311	100	0.00311	0	100	0	0.00551	100	0.00551	0	100	0	0	100	0	0.01542	100	0.01542	0	100	0	0.01331	100	0.01331	0.02425	100	0.02425	0	100	0
Actinomyces_odontolyticus	0.550995	0.550995	0.0505084		0.307701	0.255422	0.626209	0.908815	0.414475	0.37914	0.89698	100	0.89698	0.11996	100	0.11996	0.26746	100	0.26746	0.10022	100	0.10022	0.19357	100	0.19357	0.53042	100	0.53042	0.2352	100	0.2352	0.54774	100	0.54774	0.15318	100	0.15318	0.03228	100	0.03228	0.05034	100	0.05034	0.0631	100	0.0631	3.11797	100	3.11797
Actinomyces_oris	0.182667	0.182667	0.137426		0.135983	0.151789	0.334213	0.312089	0.145667	0.208371	0.0433	100	0.0433	0.01161	100	0.01161	0.02285	100	0.02285	0.00717	100	0.00717	0.43581	100	0.43581	0.09255	100	0.09255	0.17537	100	0.17537	0.14884	100	0.14884	0.40109	100	0.40109	0.02124	100	0.02124	0.08519	100	0.08519	0.29767	100	0.29767	0.548	100	0.548
Actinomyces_sp_HMSC035G02	0.693534	0.693534	0.0313212		0.084768	0.0849215	0.116455	0.177088	0.155113	0.179606	0.07478	100	0.07478	0	100	0	0.0306	100	0.0306	0.1123	100	0.1123	0.02973	100	0.02973	0.15181	100	0.15181	0.23736	100	0.23736	0	100	0	0.2111	100	0.2111	0	100	0	0.04596	100	0.04596	0	100	0	0.61688	100	0.61688
Actinomyces_sp_HPA0247	0.542067	0.542067	0.0518563		0.024951	0.0451652	0.007999	0.0175961	0.0209117	0.0271949	0.02636	100	0.02636	0	100	0	0.00083	100	0.00083	0.01026	100	0.01026	0.05595	100	0.05595	0.15054	100	0.15054	0	100	0	0	100	0	0.00557	100	0.00557	0	100	0	0	100	0	0	100	0	0.05935	100	0.05935
Actinomyces_sp_ICM47	0.180759	0.180759	0.138213		0.119588	0.233801	0.506726	0.491921	0.497017	0.668192	0	100	0	0	100	0	0	100	0	0.00196	100	0.00196	0.17768	100	0.17768	0.00077	100	0.00077	0.24083	100	0.24083	0	100	0	0.77464	100	0.77464	0	100	0	0.13221	100	0.13221	0.18225	100	0.18225	0.20686	100	0.20686
Actinomyces_sp_oral_taxon_170	0.0894177	0.0894177	0.189376		0	0	0	0	0.030765	0.0558255	0	100	0	0	100	0	0	100	0	0	100	0	0	100	0	0	100	0	0	100	0	0	100	0	0	100	0	0	100	0	0	100	0	0	100	0	0	100	0
Actinomyces_sp_oral_taxon_180	0.530706	0.530706	0.053601		0.048848	0.0917656	0.021321	0.0508619	0.011625	0.0166548	0.31807	100	0.31807	0	100	0	0.03306	100	0.03306	0	100	0	0.02051	100	0.02051	0	100	0	0.0606	100	0.0606	0.01992	100	0.01992	0.03632	100	0.03632	0	100	0	0	100	0	0	100	0	0.00467	100	0.00467
Actinomyces_sp_oral_taxon_181	0.498747	0.498747	0.0586986		0.054821	0.0523855	1.47931	4.34673	0.168943	0.187949	0.0944	100	0.0944	0	100	0	0.02738	100	0.02738	0.0249	100	0.0249	0.0944	100	0.0944	0.12344	100	0.12344	0.03619	100	0.03619	0	100	0	0.1475	100	0.1475	0	100	0	0.00118	100	0.00118	0.04491	100	0.04491	14.5189	100	14.5189
Actinomyces_sp_oral_taxon_414	0.30141	0.30141	0.099032		0.002451	0.0042319	0.009446	0.0117579	0.0249233	0.0512873	0	100	0	0.00656	100	0.00656	0	100	0	0.00479	100	0.00479	0	100	0	0	100	0	0	100	0	0.01316	100	0.01316	0	100	0	0	100	0	0	100	0	0	100	0	0.00524	100	0.00524
Actinomyces_sp_oral_taxon_448	0.0954137	0.0954137	0.184788		0.004507	0.0128267	0.031	0.0436828	0.0578533	0.0676951	0	100	0	0	100	0	0	100	0	0.00213	100	0.00213	0	100	0	0	100	0	0	100	0	0	100	0	0.04294	100	0.04294	0	100	0	0.02255	100	0.02255	0	100	0	0.00055	100	0.00055
Actinomyces_sp_oral_taxon_897	0.020217	0.020217	0.287687		0.006539	0.00789787	0.000199	0.000597	0	0	0	100	0	0.02269	100	0.02269	0.0133	100	0.0133	0.00304	100	0.00304	0	100	0	0.01691	100	0.01691	0	100	0	0.00158	100	0.00158	0.00787	100	0.00787	0	100	0	0	100	0	0	100	0	0.00199	100	0.00199
Actinomyces_sp_S6_Spd3	0.129351	0.129351	0.162928		0.189861	0.220815	0.054906	0.0497813	0.0716866	0.0523249	0.14227	100	0.14227	0.0097	100	0.0097	0.01734	100	0.01734	0.31	100	0.31	0.12681	100	0.12681	0.58874	100	0.58874	0.6014	100	0.6014	0.01256	100	0.01256	0.08207	100	0.08207	0.00772	100	0.00772	0	100	0	0.075	100	0.075	0.15492	100	0.15492
Actinomyces_viscosus	0.467382	0.467382	0.064		0	0	0.002523	0.007569	0	0	0	100	0	0	100	0	0	100	0	0	100	0	0	100	0	0	100	0	0	100	0	0	100	0	0	100	0	0	100	0	0	100	0	0	100	0	0.02523	100	0.02523
Aggregatibacter_aphrophilus	0.348127	0.348127	0.0876718		0.012086	0.036258	0.077774	0.153464	0.020195	0.0295364	0.12086	100	0.12086	0	100	0	0	100	0	0	100	0	0	100	0	0	100	0	0	100	0	0	100	0	0	100	0	0	100	0	0	100	0	0.29253	100	0.29253	0	100	0
Aggregatibacter_segnis	0.465489	0.465489	0.0643303		1.44889	3.62574	0.244328	0.207256	0.21682	0.2071	0.00497	100	0.00497	12.299	100	12.299	0	100	0	0.56413	100	0.56413	0.05536	100	0.05536	0.59028	100	0.59028	0	100	0	0.29763	100	0.29763	0.65343	100	0.65343	0.02407	100	0.02407	0.50889	100	0.50889	0.12059	100	0.12059	0.2547	100	0.2547
Aggregatibacter_sp_oral_taxon_458	0.176062	0.176062	0.140184		0.126855	0.239319	0.487088	0.385781	0.427897	0.623511	0	100	0	0	100	0	0	100	0	0.12425	100	0.12425	0.75035	100	0.75035	0	100	0	0	100	0	0	100	0	0.39395	100	0.39395	0	100	0	0.60243	100	0.60243	0.31859	100	0.31859	1.35124	100	1.35124
Alloprevotella_rava	0.285517	0.285517	0.103266		0.061537	0.0980792	0.010737	0.0220298	0.0306933	0.0450684	0.1919	100	0.1919	0	100	0	0.03746	100	0.03746	0.30569	100	0.30569	0	100	0	0.01422	100	0.01422	0.00583	100	0.00583	0	100	0	0.04309	100	0.04309	0.01718	100	0.01718	0	100	0	0.03245	100	0.03245	0	100	0
Alloprevotella_tannerae	0.778506	0.778506	0.0215367		1.14569	0.738066	1.0309	0.899063	1.47008	1.82698	0.89767	100	0.89767	0.35264	100	0.35264	1.464	100	1.464	0.93969	100	0.93969	0.15045	100	0.15045	2.80645	100	2.80645	1.47823	100	1.47823	0.47239	100	0.47239	1.69087	100	1.69087	1.20448	100	1.20448	0.11545	100	0.11545	2.15595	100	2.15595	0.04912	100	0.04912
Alloscardovia_omnicolens	0.321475	0.321475	0.0939686		0.108367	0.253197	0.006756	0.020268	0	0	0	100	0	0	100	0	0	100	0	0.24913	100	0.24913	0	100	0	0.83454	100	0.83454	0	100	0	0	100	0	0	100	0	0	100	0	0	100	0	0	100	0	0.06756	100	0.06756
Anaerococcus_lactolyticus	0.467382	0.467382	0.064		0.013062	0.039186	0	0	0	0	0	100	0	0	100	0	0	100	0	0	100	0	0	100	0	0.13062	100	0.13062	0	100	0	0	100	0	0	100	0	0	100	0	0	100	0	0	100	0	0	100	0
Anaeroglobus_geminatus	0.568866	0.568866	0.0478694		0.110084	0.248876	0.04905	0.0837752	0.0201433	0.0290303	0.01595	100	0.01595	0.03399	100	0.03399	0	100	0	0.84816	100	0.84816	0	100	0	0.13396	100	0.13396	0.00949	100	0.00949	0.03017	100	0.03017	0.02912	100	0.02912	0	100	0	0	100	0	0.06543	100	0.06543	0.02969	100	0.02969
Anaerolineaceae_bacterium_oral_taxon_439	0.467382	0.467382	0.064		0.001299	0.003897	0	0	0	0	0	100	0	0	100	0	0	100	0	0.01299	100	0.01299	0	100	0	0	100	0	0	100	0	0	100	0	0	100	0	0	100	0	0	100	0	0	100	0	0	100	0
Atopobium_deltae	0.430964	0.430964	0.0705795		0.002828	0.00805044	0	0	0	0	0	100	0	0	100	0	0	100	0	0.00133	100	0.00133	0	100	0	0.02695	100	0.02695	0	100	0	0	100	0	0	100	0	0	100	0	0	100	0	0	100	0	0	100	0
Atopobium_minutum	0.634896	0.634896	0.0387337		0.000287	0.000634572	0.00067	0.00201	0	0	0	100	0	0	100	0	0	100	0	0.00204	100	0.00204	0	100	0	0	100	0	0	100	0	0	100	0	0.00083	100	0.00083	0	100	0	0	100	0	0	100	0	0.0067	100	0.0067
Atopobium_parvulum	0.557335	0.557335	0.0495634		0.207866	0.264337	0.110114	0.138948	0.136037	0.108787	0.11157	100	0.11157	0	100	0	0	100	0	0.19575	100	0.19575	0.127	100	0.127	0.32127	100	0.32127	0.92325	100	0.92325	0.0582	100	0.0582	0.32343	100	0.32343	0.01819	100	0.01819	0.00282	100	0.00282	0.43791	100	0.43791	0.00318	100	0.00318
Atopobium_rimae	0.500054	0.500054	0.0584844		0.151965	0.118892	0.189304	0.241999	0.0769233	0.079299	0.10219	100	0.10219	0.20679	100	0.20679	0.00289	100	0.00289	0.0529	100	0.0529	0.16363	100	0.16363	0.43412	100	0.43412	0.24958	100	0.24958	0.15435	100	0.15435	0.11654	100	0.11654	0.03666	100	0.03666	0.05323	100	0.05323	0.60834	100	0.60834	0.06165	100	0.06165
Bacteroides_heparinolyticus	0.0514245	0.0514245	0.227448		0.199406	0.285376	0.001426	0.004278	0.00287333	0.00642497	0.06073	100	0.06073	0.11745	100	0.11745	0.91965	100	0.91965	0.02574	100	0.02574	0	100	0	0.0169	100	0.0169	0	100	0	0.44549	100	0.44549	0.38585	100	0.38585	0.02225	100	0.02225	0	100	0	0	100	0	0	100	0
Bacteroides_pyogenes	0.467382	0.467382	0.064		3.47653	10.4296	0	0	0	0	0	100	0	0	100	0	0	100	0	0	100	0	0	100	0	0	100	0	0	100	0	34.7653	100	34.7653	0	100	0	0	100	0	0	100	0	0	100	0	0	100	0
Bacteroidetes_bacterium_oral_taxon_272	0.382582	0.382582	0.080154		0.046482	0.0934884	0	0	0.0477033	0.106668	0	100	0	0	100	0	0.30661	100	0.30661	0.04388	100	0.04388	0	100	0	0	100	0	0.11433	100	0.11433	0	100	0	0	100	0	0	100	0	0	100	0	0	100	0	0	100	0
Bacteroidetes_oral_taxon_274	0.81894	0.81894	0.0172191		0.070959	0.123447	0.085542	0.0973487	0.109307	0.106142	0.00151	100	0.00151	0.37636	100	0.37636	0.00687	100	0.00687	0.23022	100	0.23022	0	100	0	0	100	0	0	100	0	0	100	0	0.00508	100	0.00508	0.08955	100	0.08955	0.00857	100	0.00857	0.23147	100	0.23147	0.01155	100	0.01155
Bifidobacterium_dentium	0.525825	0.525825	0.0543611		0.037501	0.10199	0.009584	0.028752	0	0	0.01156	100	0.01156	0	100	0	0.00787	100	0.00787	0.01246	100	0.01246	0	100	0	0	100	0	0	100	0	0.34312	100	0.34312	0	100	0	0	100	0	0	100	0	0	100	0	0	100	0
Bulleidia_extructa	0.436132	0.436132	0.0696155		0.112466	0.122215	0.044515	0.0574407	0.0851334	0.146576	0.10722	100	0.10722	0.07549	100	0.07549	0.00637	100	0.00637	0.0525	100	0.0525	0	100	0	0.3622	100	0.3622	0.33226	100	0.33226	0.04879	100	0.04879	0.10245	100	0.10245	0.03738	100	0.03738	0.06289	100	0.06289	0	100	0	0.02946	100	0.02946
Campylobacter_concisus	0.746262	0.746262	0.0251292		0.162456	0.185298	0.153559	0.187233	0.236842	0.269014	0.03756	100	0.03756	0.65625	100	0.65625	0	100	0	0.14259	100	0.14259	0.15344	100	0.15344	0.23479	100	0.23479	0.1582	100	0.1582	0	100	0	0.22563	100	0.22563	0.0161	100	0.0161	0.07169	100	0.07169	0.63683	100	0.63683	0.04851	100	0.04851
Campylobacter_curvus	0.467382	0.467382	0.064		0	0	0.000207	0.000621	0	0	0	100	0	0	100	0	0	100	0	0	100	0	0	100	0	0	100	0	0	100	0	0	100	0	0	100	0	0	100	0	0	100	0	0	100	0	0.00207	100	0.00207
Campylobacter_gracilis	0.194919	0.194919	0.132543		0.003187	0.00537426	0.027395	0.0414123	0.02307	0.0243799	0	100	0	0	100	0	0	100	0	0.01642	100	0.01642	0	100	0	0	100	0	0	100	0	0.00857	100	0.00857	0.00688	100	0.00688	0	100	0	0	100	0	0.00704	100	0.00704	0	100	0
Campylobacter_rectus	0.638927	0.638927	0.0382045		0.169678	0.135625	0.162093	0.133216	0.303205	0.553297	0.21938	100	0.21938	0.16682	100	0.16682	0.11474	100	0.11474	0.33072	100	0.33072	0	100	0	0.03196	100	0.03196	0.12698	100	0.12698	0.00443	100	0.00443	0.28031	100	0.28031	0.42144	100	0.42144	0.26826	100	0.26826	0.20575	100	0.20575	0	100	0
Campylobacter_showae	0.255611	0.255611	0.111852		0.307387	0.250653	0.139855	0.177986	0.164255	0.223013	0.48799	100	0.48799	0.63144	100	0.63144	0.02023	100	0.02023	0.60486	100	0.60486	0	100	0	0.02032	100	0.02032	0.23651	100	0.23651	0.3322	100	0.3322	0.6244	100	0.6244	0.11592	100	0.11592	0.06462	100	0.06462	0.09019	100	0.09019	0	100	0
Capnocytophaga_gingivalis	0.984375	0.984375	0.00136852		0.212969	0.293128	0.207112	0.270368	0.186808	0.242462	0.03295	100	0.03295	0.0651	100	0.0651	0	100	0	1.03564	100	1.03564	0.14996	100	0.14996	0.16648	100	0.16648	0.04633	100	0.04633	0.05644	100	0.05644	0.20764	100	0.20764	0.36915	100	0.36915	0.03773	100	0.03773	0.04357	100	0.04357	0.93335	100	0.93335
Capnocytophaga_granulosa	0.562362	0.562362	0.0488211		0.128671	0.203768	0.105288	0.0917643	0.223007	0.306788	0	100	0	0.12686	100	0.12686	0.58956	100	0.58956	0.46111	100	0.46111	0.01841	100	0.01841	0	100	0	0	100	0	0	100	0	0.04873	100	0.04873	0.04204	100	0.04204	0	100	0	0.10237	100	0.10237	0.13183	100	0.13183
Capnocytophaga_haemolytica	0.192885	0.192885	0.133333		0	0	0	0	0.00996167	0.022275	0	100	0	0	100	0	0	100	0	0	100	0	0	100	0	0	100	0	0	100	0	0	100	0	0	100	0	0	100	0	0	100	0	0	100	0	0	100	0
Capnocytophaga_leadbetteri	0.556631	0.556631	0.0496678		0.935652	0.918526	0.778196	0.704406	1.38496	1.50532	0.04923	100	0.04923	2.83911	100	2.83911	1.91995	100	1.91995	1.06436	100	1.06436	0.30844	100	0.30844	0.07001	100	0.07001	0.06403	100	0.06403	1.13299	100	1.13299	0.21241	100	0.21241	1.69599	100	1.69599	0.17586	100	0.17586	0.29969	100	0.29969	1.55637	100	1.55637
Capnocytophaga_ochracea	0.375323	0.375323	0.0816849		0.119111	0.177458	0.103405	0.111549	0.245743	0.292393	0	100	0	0.20545	100	0.20545	0.60266	100	0.60266	0.18361	100	0.18361	0.04346	100	0.04346	0	100	0	0	100	0	0.00243	100	0.00243	0.12142	100	0.12142	0.03208	100	0.03208	0.09062	100	0.09062	0.08325	100	0.08325	0.0579	100	0.0579
Capnocytophaga_sp_oral_taxon_332	0.289934	0.289934	0.102068		0.070941	0.119733	0.096489	0.199556	0.403961	0.780097	0	100	0	0.4065	100	0.4065	0	100	0	0.08799	100	0.08799	0	100	0	0.03183	100	0.03183	0	100	0	0	100	0	0.1298	100	0.1298	0.05329	100	0.05329	0	100	0	0	100	0	0.31507	100	0.31507
Capnocytophaga_sp_oral_taxon_338	0.257219	0.257219	0.111368		0.000961	0.00207777	3.6e-05	0.000108	0	0	0	100	0	0	100	0	0	100	0	0.00657	100	0.00657	0	100	0	0	100	0	0	100	0	0	100	0	0.00304	100	0.00304	0	100	0	0	100	0	0	100	0	0.00036	100	0.00036
Capnocytophaga_sp_oral_taxon_863	0.692419	0.692419	0.0314566		0.087992	0.203705	0.063335	0.135037	0.0159483	0.0224675	0	100	0	0.68939	100	0.68939	0	100	0	0.07115	100	0.07115	0	100	0	0	100	0	0	100	0	0	100	0	0.10937	100	0.10937	0.01001	100	0.01001	0	100	0	0	100	0	0.45362	100	0.45362
Capnocytophaga_sputigena	0.310257	0.310257	0.0967626		0.220824	0.157592	0.102972	0.124998	0.237138	0.285056	0.24802	100	0.24802	0.16407	100	0.16407	0.02548	100	0.02548	0.59815	100	0.59815	0.19485	100	0.19485	0.30795	100	0.30795	0.01488	100	0.01488	0.13977	100	0.13977	0.2133	100	0.2133	0.30177	100	0.30177	0.2278	100	0.2278	0.00966	100	0.00966	0.06843	100	0.06843
Cardiobacterium_hominis	0.361455	0.361455	0.0846864		0.032988	0.0442757	0.060546	0.0535416	0.03295	0.0195547	0.08884	100	0.08884	0.03728	100	0.03728	0	100	0	0.11678	100	0.11678	0.08698	100	0.08698	0	100	0	0	100	0	0	100	0	0	100	0	0	100	0	0.07255	100	0.07255	0.01997	100	0.01997	0.03524	100	0.03524
Cardiobacterium_valvarum	0.334124	0.334124	0.0909229		0.014162	0.0232889	0.041137	0.0508158	0.0379267	0.0408334	0.05564	100	0.05564	0	100	0	0	100	0	0.06084	100	0.06084	0.02514	100	0.02514	0	100	0	0	100	0	0	100	0	0	100	0	0	100	0	0.02433	100	0.02433	0	100	0	0.13237	100	0.13237
Catonella_morbi	0.161433	0.161433	0.146645		0.015385	0.0186852	0.003463	0.010389	0.00436167	0.00649539	0.01028	100	0.01028	0.05933	100	0.05933	0	100	0	0.04098	100	0.04098	0	100	0	0.0186	100	0.0186	0	100	0	0.00825	100	0.00825	0.00669	100	0.00669	0.00972	100	0.00972	0	100	0	0	100	0	0	100	0
Corynebacterium_argentoratense	0.467382	0.467382	0.064		0.002006	0.006018	0	0	0	0	0	100	0	0	100	0	0	100	0	0	100	0	0	100	0	0	100	0	0.02006	100	0.02006	0	100	0	0	100	0	0	100	0	0	100	0	0	100	0	0	100	0
Corynebacterium_durum	0.712939	0.712939	0.0289939		0.032962	0.0739906	0.01586	0.0194562	0.035755	0.0415028	0	100	0	0	100	0	0.24466	100	0.24466	0	100	0	0.07548	100	0.07548	0	100	0	0	100	0	0.00702	100	0.00702	0.00246	100	0.00246	0	100	0	0	100	0	0	100	0	0.01411	100	0.01411
Corynebacterium_matruchotii	0.0030258	0.0030258	0.396131		0.049924	0.0475881	0.362684	0.208564	0.246277	0.223305	0.04722	100	0.04722	0.00169	100	0.00169	0.0246	100	0.0246	0.05228	100	0.05228	0.12882	100	0.12882	0	100	0	0.06323	100	0.06323	0.01227	100	0.01227	0.14353	100	0.14353	0.0256	100	0.0256	0.08647	100	0.08647	0.42695	100	0.42695	0.61761	100	0.61761
Desulfobulbus_oralis	0.378361	0.378361	0.0810408		0.017535	0.0276281	0.019334	0.0321493	0	0	0	100	0	0.092	100	0.092	0.03006	100	0.03006	0.0336	100	0.0336	0	100	0	0	100	0	0	100	0	0	100	0	0.00689	100	0.00689	0.0128	100	0.0128	0	100	0	0	100	0	0	100	0
Desulfomicrobium_orale	0.380918	0.380918	0.0805025		0.010387	0.0208577	0	0	0.013765	0.0307795	0	100	0	0	100	0	0	100	0	0	100	0	0	100	0	0.04776	100	0.04776	0.05611	100	0.05611	0	100	0	0	100	0	0	100	0	0	100	0	0	100	0	0	100	0
Dialister_invisus	0.141118	0.141118	0.156567		0.04742	0.0620871	0.007651	0.0110487	0.0186033	0.028328	0.21387	100	0.21387	0	100	0	0.01111	100	0.01111	0.09378	100	0.09378	0	100	0	0.04591	100	0.04591	0.03445	100	0.03445	0.04901	100	0.04901	0.02607	100	0.02607	0	100	0	0	100	0	0.00955	100	0.00955	0.01047	100	0.01047
Dialister_micraerophilus	0.467382	0.467382	0.064		0.030209	0.090627	0	0	0	0	0	100	0	0	100	0	0	100	0	0.30209	100	0.30209	0	100	0	0	100	0	0	100	0	0	100	0	0	100	0	0	100	0	0	100	0	0	100	0	0	100	0
Dialister_pneumosintes	0.0393417	0.0393417	0.245232		0.292628	0.328237	0.045414	0.0907263	0.0401983	0.0524651	0.71022	100	0.71022	0.09626	100	0.09626	0.01755	100	0.01755	0.36211	100	0.36211	0	100	0	0.99847	100	0.99847	0.00407	100	0.00407	0.46782	100	0.46782	0.26978	100	0.26978	0	100	0	0.01451	100	0.01451	0	100	0	0.03074	100	0.03074
Eggerthia_catenaformis	0.180154	0.180154	0.138464		0.012531	0.0245204	0	0	0	0	0.0099	100	0.0099	0.07936	100	0.07936	0	100	0	0.03441	100	0.03441	0	100	0	0	100	0	0.00164	100	0.00164	0	100	0	0	100	0	0	100	0	0	100	0	0	100	0	0	100	0
Eikenella_corrodens	0.454496	0.454496	0.0662728		0.359412	0.889251	0.070044	0.167607	0.0267733	0.0348889	0.03527	100	0.03527	3.01974	100	3.01974	0	100	0	0.08689	100	0.08689	0.0242	100	0.0242	0.0526	100	0.0526	0	100	0	0.06287	100	0.06287	0.24479	100	0.24479	0.06776	100	0.06776	0.02965	100	0.02965	0	100	0	0.56958	100	0.56958
Eikenella_sp_NML130454	0.353376	0.353376	0.0864839		0.050554	0.123262	0.000241	0.000722999	0.00588333	0.00728595	0	100	0	0.41766	100	0.41766	0	100	0	0.01554	100	0.01554	0	100	0	0	100	0	0	100	0	0	100	0	0.04602	100	0.04602	0.02632	100	0.02632	0	100	0	0	100	0	0	100	0
Eubacterium_brachy	0.119383	0.119383	0.168745		0.097066	0.128542	0.335865	0.448262	1.07751	1.63738	0	100	0	0	100	0	0	100	0	0.25048	100	0.25048	0	100	0	0.11265	100	0.11265	0.10124	100	0.10124	0	100	0	0.40415	100	0.40415	0.10214	100	0.10214	0.08514	100	0.08514	0.00966	100	0.00966	0	100	0
Eubacterium_infirmum	0.868265	0.868265	0.0122082		0.128492	0.131514	0.090396	0.121857	0.108452	0.210578	0.35608	100	0.35608	0.02126	100	0.02126	0.00728	100	0.00728	0.08377	100	0.08377	0.03501	100	0.03501	0.39594	100	0.39594	0.12306	100	0.12306	0.08107	100	0.08107	0.15226	100	0.15226	0.02919	100	0.02919	0	100	0	0.08575	100	0.08575	0.00839	100	0.00839
Eubacterium_minutum	0.215808	0.215808	0.124829		0.003908	0.00811738	0	0	0	0	0	100	0	0	100	0	0.01464	100	0.01464	0	100	0	0	100	0	0	100	0	0.02444	100	0.02444	0	100	0	0	100	0	0	100	0	0	100	0	0	100	0	0	100	0
Eubacterium_nodatum	0.557618	0.557618	0.0495214		0.074356	0.118114	0.199271	0.430439	0.3439	0.742077	0.02635	100	0.02635	0	100	0	0.17753	100	0.17753	0.02124	100	0.02124	0	100	0	0	100	0	0.377	100	0.377	0	100	0	0.14144	100	0.14144	0	100	0	0.39497	100	0.39497	0	100	0	0	100	0
Eubacterium_saphenum	0.308269	0.308269	0.0972673		0.094369	0.0890371	0.37378	0.84172	0.872937	1.52434	0.01594	100	0.01594	0.07606	100	0.07606	0.22266	100	0.22266	0.05476	100	0.05476	0	100	0	0.07556	100	0.07556	0.10304	100	0.10304	0	100	0	0.11091	100	0.11091	0.28476	100	0.28476	0.39671	100	0.39671	0	100	0	0	100	0
Eubacterium_sulci	0.0673432	0.0673432	0.209116		0.585935	0.710921	0.100402	0.086142	0.793657	0.691862	0.32661	100	0.32661	0.011	100	0.011	0.18408	100	0.18408	0.71792	100	0.71792	0.35904	100	0.35904	0.81162	100	0.81162	2.47497	100	2.47497	0	100	0	0.95803	100	0.95803	0.01608	100	0.01608	0.21545	100	0.21545	0.26467	100	0.26467	0	100	0
Eubacterium_yurii	0.14888	0.14888	0.152631		0.030512	0.0558023	0	0	0.000849999	0.00190066	0	100	0	0	100	0	0	100	0	0.05911	100	0.05911	0	100	0	0.1876	100	0.1876	0	100	0	0	100	0	0.02395	100	0.02395	0.03446	100	0.03446	0	100	0	0	100	0	0	100	0
Filifactor_alocis	0.198454	0.198454	0.131186		0.858098	0.771164	0.438216	0.599963	0.264152	0.364894	1.50412	100	1.50412	0.45989	100	0.45989	0.2204	100	0.2204	0.7801	100	0.7801	0	100	0	1.13789	100	1.13789	0.57732	100	0.57732	2.82133	100	2.82133	0.60369	100	0.60369	0.47624	100	0.47624	1.1142	100	1.1142	0.04347	100	0.04347	0.0043	100	0.0043
Fretibacterium_fastidiosum	0.366819	0.366819	0.0835131		0.017512	0.0180008	0.054943	0.0979154	0.118533	0.231257	0.00159	100	0.00159	0	100	0	0	100	0	0.04918	100	0.04918	0	100	0	0.02018	100	0.02018	0.02995	100	0.02995	0.0025	100	0.0025	0.03455	100	0.03455	0.03717	100	0.03717	0.04777	100	0.04777	0	100	0	0	100	0
Fungi_Saccharomyces_cerevisiae	0.467382	0.467382	0.064		0.000288	0.000864	0	0	0	0	0	100	0	0	100	0	0	100	0	0.00288	100	0.00288	0	100	0	0	100	0	0	100	0	0	100	0	0	100	0	0	100	0	0	100	0	0	100	0	0	100	0
Fusobacterium_hwasookii	0.258276	0.258276	0.111051		0.09614	0.206589	0	0	0.00815999	0.0182463	0	100	0	0.31177	100	0.31177	0	100	0	0.64963	100	0.64963	0	100	0	0	100	0	0	100	0	0	100	0	0	100	0	0	100	0	0	100	0	0	100	0	0	100	0
Fusobacterium_nucleatum	0.144625	0.144625	0.154765		0.408814	0.567199	0.064709	0.0807496	0.150725	0.151449	0.61599	100	0.61599	0.054	100	0.054	0	100	0	2.01356	100	2.01356	0.12017	100	0.12017	0.36541	100	0.36541	0.22589	100	0.22589	0.46622	100	0.46622	0.18259	100	0.18259	0.04431	100	0.04431	0	100	0	0.03772	100	0.03772	0	100	0
Fusobacterium_periodonticum	0.165311	0.165311	0.144882		0.324248	0.423213	0.157632	0.227174	0.736925	0.932144	0.41235	100	0.41235	0.39222	100	0.39222	0	100	0	1.45409	100	1.45409	0	100	0	0.01566	100	0.01566	0.53975	100	0.53975	0.06104	100	0.06104	0.32761	100	0.32761	0.03976	100	0.03976	0.1014	100	0.1014	0.12126	100	0.12126	0	100	0
Fusobacterium_sp_oral_taxon_370	0.20858	0.20858	0.127418		0.073743	0.147462	0.002913	0.008739	0	0	0.23839	100	0.23839	0.01728	100	0.01728	0	100	0	0.46298	100	0.46298	0	100	0	0	100	0	0	100	0	0.01878	100	0.01878	0	100	0	0	100	0	0	100	0	0	100	0	0	100	0
Gardnerella_vaginalis	0.317859	0.317859	0.0948594		0.039142	0.0948493	0	0	0	0	0	100	0	0	100	0	0	100	0	0.07596	100	0.07596	0	100	0	0.31546	100	0.31546	0	100	0	0	100	0	0	100	0	0	100	0	0	100	0	0	100	0	0	100	0
Gemella_asaccharolytica	0.215151	0.215151	0.125061		0.001206	0.00250235	0	0	0	0	0	100	0	0.00454	100	0.00454	0	100	0	0	100	0	0	100	0	0.00752	100	0.00752	0	100	0	0	100	0	0	100	0	0	100	0	0	100	0	0	100	0	0	100	0
Gemella_bergeri	0.493728	0.493728	0.0595261		0.014798	0.0250527	0.024491	0.0488096	0.0621383	0.134781	0	100	0	0	100	0	0.02556	100	0.02556	0.07385	100	0.07385	0	100	0	0	100	0	0	100	0	0.04857	100	0.04857	0	100	0	0	100	0	0.07726	100	0.07726	0	100	0	0.00513	100	0.00513
Gemella_haemolysans	0.135598	0.135598	0.159488		2.73365	3.64621	5.21086	5.05897	0.89394	0.742607	1.33177	100	1.33177	0.88388	100	0.88388	13.2874	100	13.2874	1.29333	100	1.29333	3.91387	100	3.91387	2.04724	100	2.04724	1.59805	100	1.59805	0.28126	100	0.28126	0.60612	100	0.60612	2.0935	100	2.0935	4.28069	100	4.28069	2.73093	100	2.73093	0.83329	100	0.83329
Gemella_morbillorum	0.0900251	0.0900251	0.188899		1.11179	0.746878	0.525465	0.431164	0.63336	0.32239	1.91712	100	1.91712	2.61398	100	2.61398	0.70554	100	0.70554	1.37134	100	1.37134	0.33644	100	0.33644	0.58191	100	0.58191	0.18819	100	0.18819	1.81862	100	1.81862	0.75987	100	0.75987	0.82491	100	0.82491	0.37141	100	0.37141	0.23669	100	0.23669	1.41687	100	1.41687
Gemella_sanguinis	0.85472	0.85472	0.0135578		0.525388	0.46511	0.428899	0.307454	0.491588	0.240995	0.46331	100	0.46331	0.17127	100	0.17127	0.57454	100	0.57454	0.38296	100	0.38296	1.00328	100	1.00328	0.42598	100	0.42598	1.69961	100	1.69961	0.06098	100	0.06098	0.16161	100	0.16161	0.31034	100	0.31034	0.28248	100	0.28248	0.22852	100	0.22852	1.08197	100	1.08197
Granulicatella_adiacens	0.435455	0.435455	0.0697412		0.09368	0.0782341	0.066805	0.0720856	0.140545	0.162722	0.10654	100	0.10654	0.00317	100	0.00317	0.18897	100	0.18897	0.05268	100	0.05268	0.15889	100	0.15889	0.01235	100	0.01235	0.00983	100	0.00983	0.2239	100	0.2239	0.0302	100	0.0302	0.15027	100	0.15027	0.09618	100	0.09618	0.12328	100	0.12328	0.24647	100	0.24647
Granulicatella_elegans	0.141993	0.141993	0.156113		1.31615	0.96617	0.764489	0.884255	0.420553	0.330272	1.46999	100	1.46999	1.59509	100	1.59509	3.20369	100	3.20369	1.91177	100	1.91177	2.4972	100	2.4972	0.57189	100	0.57189	0.24982	100	0.24982	0.04998	100	0.04998	0.57549	100	0.57549	1.03654	100	1.03654	1.97245	100	1.97245	0.20085	100	0.20085	0.9935	100	0.9935
Haemophilus_haemolyticus	0.452083	0.452083	0.066705		0.805594	0.716816	0.948342	1.38178	0.266835	0.45335	0.40656	100	0.40656	1.90601	100	1.90601	0	100	0	1.70741	100	1.70741	1.89008	100	1.89008	0.81227	100	0.81227	0.21055	100	0.21055	0	100	0	0.50027	100	0.50027	0.62279	100	0.62279	4.25849	100	4.25849	2.79674	100	2.79674	0.18567	100	0.18567
Haemophilus_influenzae	0.467382	0.467382	0.064		0.002244	0.006732	0	0	0	0	0	100	0	0	100	0	0	100	0	0.02244	100	0.02244	0	100	0	0	100	0	0	100	0	0	100	0	0	100	0	0	100	0	0	100	0	0	100	0	0	100	0
Haemophilus_parahaemolyticus	0.421635	0.421635	0.0723465		0.090971	0.158772	0.294693	0.497333	0.121412	0.19883	0	100	0	0	100	0	0	100	0	0	100	0	0.12408	100	0.12408	0.46643	100	0.46643	0	100	0	0	100	0	0	100	0	0.3192	100	0.3192	0.10592	100	0.10592	1.70853	100	1.70853	0.15692	100	0.15692
Haemophilus_parainfluenzae	0.0249224	0.0249224	0.274607		0.977373	1.01016	3.04785	1.95983	2.34355	1.24781	0.07379	100	0.07379	0.87239	100	0.87239	0	100	0	2.01754	100	2.01754	3.43317	100	3.43317	0.71196	100	0.71196	1.23057	100	1.23057	1.006	100	1.006	0.1501	100	0.1501	0.27821	100	0.27821	1.85485	100	1.85485	1.84843	100	1.84843	2.32226	100	2.32226
Haemophilus_paraphrohaemolyticus	0.466975	0.466975	0.064071		0.043639	0.0571747	0.111668	0.192382	0.043095	0.0512165	0.1381	100	0.1381	0	100	0	0	100	0	0	100	0	0	100	0	0.11553	100	0.11553	0	100	0	0.12753	100	0.12753	0	100	0	0.05523	100	0.05523	0.01385	100	0.01385	0.25047	100	0.25047	0.01551	100	0.01551
Haemophilus_quentini	0.911469	0.911469	0.00802824		0.036068	0.103782	0.036456	0.0553351	0.02028	0.0351874	0	100	0	0	100	0	0	100	0	0.34718	100	0.34718	0	100	0	0	100	0	0	100	0	0	100	0	0.0135	100	0.0135	0	100	0	0.18174	100	0.18174	0.06969	100	0.06969	0.00825	100	0.00825
Haemophilus_sp_C1	0.467382	0.467382	0.064		0.015461	0.046383	0	0	0	0	0	100	0	0	100	0	0	100	0	0.15461	100	0.15461	0	100	0	0	100	0	0	100	0	0	100	0	0	100	0	0	100	0	0	100	0	0	100	0	0	100	0
Haemophilus_sp_HMSC71H05	0.468052	0.468052	0.0638835		0.005644	0.016932	0.006158	0.018474	0.02338	0.0489932	0.05644	100	0.05644	0	100	0	0	100	0	0	100	0	0	100	0	0	100	0	0	100	0	0	100	0	0	100	0	0	100	0	0	100	0	0	100	0	0	100	0
Haemophilus_sputorum	0.899795	0.899795	0.00913956		0.086439	0.161713	0.114246	0.109986	0.108233	0.106318	0	100	0	0	100	0	0	100	0	0.14093	100	0.14093	0.52706	100	0.52706	0	100	0	0	100	0	0.1964	100	0.1964	0	100	0	0	100	0	0.11671	100	0.11671	0.05525	100	0.05525	0.1153	100	0.1153
Johnsonella_ignava	0.597757	0.597757	0.0437589		0.001995	0.00376041	0.007162	0.021486	0.000305	0.000433503	0	100	0	0.01017	100	0.01017	0	100	0	0.00876	100	0.00876	0	100	0	0.00102	100	0.00102	0	100	0	0	100	0	0	100	0	0	100	0	0	100	0	0	100	0	0	100	0
Kingella_denitrificans	0.20152	0.20152	0.130027		0.047911	0.0718432	0.044061	0.0490674	0.206177	0.345742	0.18215	100	0.18215	0.15833	100	0.15833	0	100	0	0	100	0	0	100	0	0	100	0	0	100	0	0	100	0	0.12725	100	0.12725	0.01138	100	0.01138	0.01568	100	0.01568	0	100	0	0	100	0
Kingella_kingae	0.192885	0.192885	0.133333		0	0	0	0	0.000455	0.00101741	0	100	0	0	100	0	0	100	0	0	100	0	0	100	0	0	100	0	0	100	0	0	100	0	0	100	0	0	100	0	0	100	0	0	100	0	0	100	0
Kingella_oralis	0.122883	0.122883	0.166654		0	0	0.038389	0.059679	0.01403	0.01754	0	100	0	0	100	0	0	100	0	0	100	0	0	100	0	0	100	0	0	100	0	0	100	0	0	100	0	0	100	0	0.01051	100	0.01051	0	100	0	0.18649	100	0.18649
Lachnoanaerobaculum_saburreum	0.292234	0.292234	0.101451		0.031348	0.0418662	0.02499	0.0295559	0.095325	0.163241	0.01808	100	0.01808	0	100	0	0	100	0	0.05052	100	0.05052	0	100	0	0	100	0	0.11088	100	0.11088	0.02698	100	0.02698	0.10702	100	0.10702	0	100	0	0.04868	100	0.04868	0.08129	100	0.08129	0	100	0
Lachnoanaerobaculum_umeaense	0.542933	0.542933	0.0517247		0.00519	0.01557	0.002151	0.006453	0.0118267	0.0246127	0	100	0	0	100	0	0	100	0	0.0519	100	0.0519	0	100	0	0	100	0	0	100	0	0	100	0	0	100	0	0	100	0	0	100	0	0	100	0	0	100	0
Lachnospiraceae_bacterium_oral_taxon_096	0.362014	0.362014	0.0845633		0	0	0.075111	0.178304	0.018795	0.0289513	0	100	0	0	100	0	0	100	0	0	100	0	0	100	0	0	100	0	0	100	0	0	100	0	0	100	0	0	100	0	0	100	0	0.59892	100	0.59892	0	100	0
Lactobacillus_amylovorus	0.467382	0.467382	0.064		0.003851	0.011553	0	0	0	0	0	100	0	0	100	0	0	100	0	0	100	0	0	100	0	0	100	0	0	100	0	0.03851	100	0.03851	0	100	0	0	100	0	0	100	0	0	100	0	0	100	0
Lactobacillus_crispatus	0.467382	0.467382	0.064		0	0	0.022048	0.066144	0	0	0	100	0	0	100	0	0	100	0	0	100	0	0	100	0	0	100	0	0	100	0	0	100	0	0	100	0	0	100	0	0.22048	100	0.22048	0	100	0	0	100	0
Lactobacillus_delbrueckii	0.467382	0.467382	0.064		0	0	0.00074	0.00222	0	0	0	100	0	0	100	0	0	100	0	0	100	0	0	100	0	0	100	0	0	100	0	0	100	0	0	100	0	0	100	0	0.0074	100	0.0074	0	100	0	0	100	0
Lactobacillus_gasseri	0.470895	0.470895	0.0633904		0.000108	0.000324	0.013274	0.039822	0	0	0	100	0	0	100	0	0	100	0	0	100	0	0	100	0	0	100	0	0	100	0	0.00108	100	0.00108	0	100	0	0	100	0	0.13274	100	0.13274	0	100	0	0	100	0
Lactobacillus_mucosae	0.504461	0.504461	0.0577656		0.000927	0.002781	0.011131	0.033393	0	0	0	100	0	0	100	0	0	100	0	0	100	0	0	100	0	0	100	0	0	100	0	0.00927	100	0.00927	0	100	0	0	100	0	0	100	0	0	100	0	0	100	0
Lactobacillus_paragasseri	0.582404	0.582404	0.0459201		0.000619	0.001857	0.002279	0.006837	0.00426834	0.00954429	0	100	0	0	100	0	0	100	0	0	100	0	0	100	0	0.00619	100	0.00619	0	100	0	0	100	0	0	100	0	0	100	0	0.02279	100	0.02279	0	100	0	0	100	0
Lactobacillus_sakei	0.467382	0.467382	0.064		0.000115	0.000345	0	0	0	0	0	100	0	0	100	0	0	100	0	0.00115	100	0.00115	0	100	0	0	100	0	0	100	0	0	100	0	0	100	0	0	100	0	0	100	0	0	100	0	0	100	0
Lactobacillus_salivarius	0.0939569	0.0939569	0.185878		0.022222	0.0364827	0	0	0	0	0	100	0	0	100	0	0.10331	100	0.10331	0	100	0	0	100	0	0.04356	100	0.04356	0	100	0	0.07535	100	0.07535	0	100	0	0	100	0	0	100	0	0	100	0	0	100	0
Lautropia_mirabilis	0.22329	0.22329	0.122232		0.685755	0.463693	0.546794	0.324115	1.43786	1.81956	0.86555	100	0.86555	1.0249	100	1.0249	0.22743	100	0.22743	1.36722	100	1.36722	1.19155	100	1.19155	0.04487	100	0.04487	0.09609	100	0.09609	0.51009	100	0.51009	0.39706	100	0.39706	1.13279	100	1.13279	0.18942	100	0.18942	0.16951	100	0.16951	0.75765	100	0.75765
Leptotrichia_buccalis	0.968478	0.968478	0.00278127		0.006532	0.0192486	0.007789	0.015753	0.00557167	0.0117148	0	100	0	0.00105	100	0.00105	0	100	0	0.06427	100	0.06427	0	100	0	0	100	0	0	100	0	0	100	0	0	100	0	0	100	0	0	100	0	0.01599	100	0.01599	0	100	0
Leptotrichia_goodfellowii	0.467382	0.467382	0.064		0.015603	0.046809	0	0	0	0	0.15603	100	0.15603	0	100	0	0	100	0	0	100	0	0	100	0	0	100	0	0	100	0	0	100	0	0	100	0	0	100	0	0	100	0	0	100	0	0	100	0
Leptotrichia_hofstadii	0.802689	0.802689	0.0189305		0.041517	0.0485912	0.046165	0.057464	0.0286917	0.0253671	0.09868	100	0.09868	0.10634	100	0.10634	0	100	0	0.13323	100	0.13323	0	100	0	0.01841	100	0.01841	0	100	0	0.03901	100	0.03901	0.00918	100	0.00918	0.01032	100	0.01032	0.04853	100	0.04853	0.0279	100	0.0279	0.00523	100	0.00523
Leptotrichia_sp_oral_taxon_212	0.364192	0.364192	0.0840857		0.069277	0.164049	0.000765999	0.002298	0.0162267	0.0265304	0	100	0	0.05666	100	0.05666	0	100	0	0.55742	100	0.55742	0	100	0	0	100	0	0	100	0	0	100	0	0.04602	100	0.04602	0.03267	100	0.03267	0	100	0	0	100	0	0	100	0
Leptotrichia_sp_oral_taxon_215	0.220885	0.220885	0.123058		0.087372	0.118653	0.023142	0.0524685	0.115505	0.127846	0.03696	100	0.03696	0.09649	100	0.09649	0	100	0	0.26922	100	0.26922	0	100	0	0	100	0	0.34282	100	0.34282	0	100	0	0.12823	100	0.12823	0	100	0	0	100	0	0	100	0	0	100	0
Leptotrichia_sp_oral_taxon_225	0.23139	0.23139	0.119508		0.014293	0.0244073	0.002889	0.00846236	0.00108167	0.00241868	0.02104	100	0.02104	0.05292	100	0.05292	0	100	0	0.06897	100	0.06897	0	100	0	0	100	0	0	100	0	0	100	0	0	100	0	0	100	0	0	100	0	0	100	0	0	100	0
Leptotrichia_sp_oral_taxon_498	0.867881	0.867881	0.0122462		0.013951	0.0292566	0.01237	0.0255986	0.00671667	0.0150189	0	100	0	0.02299	100	0.02299	0	100	0	0.09819	100	0.09819	0	100	0	0	100	0	0	100	0	0	100	0	0.01833	100	0.01833	0	100	0	0	100	0	0.04715	100	0.04715	0	100	0
Leptotrichia_sp_oral_taxon_847	0.467382	0.467382	0.064		0	0	0.001123	0.003369	0	0	0	100	0	0	100	0	0	100	0	0	100	0	0	100	0	0	100	0	0	100	0	0	100	0	0	100	0	0	100	0	0	100	0	0	100	0	0	100	0
Leptotrichia_sp_oral_taxon_879	0.906746	0.906746	0.00847631		0.001965	0.005895	0.001073	0.00308155	0.00152	0.00195357	0	100	0	0	100	0	0	100	0	0.01965	100	0.01965	0	100	0	0	100	0	0	100	0	0	100	0	0	100	0	0	100	0	0	100	0	0	100	0	0.00042	100	0.00042
Leptotrichia_wadei	0.685039	0.685039	0.0323588		0.061869	0.0787725	0.083999	0.165458	0.0290417	0.0234588	0.0465	100	0.0465	0.00761	100	0.00761	0	100	0	0.20305	100	0.20305	0.21623	100	0.21623	0	100	0	0.08317	100	0.08317	0.0058	100	0.0058	0.05633	100	0.05633	0	100	0	0.02401	100	0.02401	0.06444	100	0.06444	0.00736	100	0.00736
Megasphaera_micronuciformis	0.249502	0.249502	0.113719		0.840654	1.14756	0.074057	0.105283	1.05701	1.93886	0.01388	100	0.01388	0	100	0	0.01159	100	0.01159	0.93258	100	0.93258	0	100	0	1.67482	100	1.67482	3.01757	100	3.01757	0.0258	100	0.0258	2.7303	100	2.7303	0	100	0	0.05513	100	0.05513	0.05991	100	0.05991	0	100	0
Mitsuokella_sp_oral_taxon_131	0.489249	0.489249	0.0602711		0.000162	0.000486	0.003258	0.009774	0	0	0	100	0	0	100	0	0	100	0	0	100	0	0	100	0	0	100	0	0	100	0	0.00162	100	0.00162	0	100	0	0	100	0	0	100	0	0	100	0	0	100	0
Mogibacterium_diversum	0.167872	0.167872	0.143738		0.098863	0.158218	0.01169	0.0133425	0.170057	0.236805	0.01565	100	0.01565	0.01403	100	0.01403	0	100	0	0.13688	100	0.13688	0.01847	100	0.01847	0.04258	100	0.04258	0.51682	100	0.51682	0	100	0	0.2442	100	0.2442	0	100	0	0	100	0	0.03342	100	0.03342	0	100	0
Mogibacterium_pumilum	0.284164	0.284164	0.103636		0.00168	0.00336007	0	0	0.00203167	0.00331269	0	100	0	0	100	0	0	100	0	0.00845	100	0.00845	0	100	0	0	100	0	0	100	0	0	100	0	0.00835	100	0.00835	0	100	0	0	100	0	0	100	0	0	100	0
Mogibacterium_timidum	0.312092	0.312092	0.0962994		0.004235	0.00752115	0	0	0.00340333	0.00761009	0	100	0	0	100	0	0	100	0	0.02107	100	0.02107	0	100	0	0	100	0	0.01675	100	0.01675	0	100	0	0.00453	100	0.00453	0	100	0	0	100	0	0	100	0	0	100	0
Morococcus_cerebrosus	0.313611	0.313611	0.0959178		0	0	0.019828	0.0477536	0	0	0	100	0	0	100	0	0	100	0	0	100	0	0	100	0	0	100	0	0	100	0	0	100	0	0	100	0	0	100	0	0	100	0	0	100	0	0	100	0
Neisseria_bacilliformis	0.192885	0.192885	0.133333		0	0	0	0	0.02156	0.0482096	0	100	0	0	100	0	0	100	0	0	100	0	0	100	0	0	100	0	0	100	0	0	100	0	0	100	0	0	100	0	0	100	0	0	100	0	0	100	0
Neisseria_cinerea	0.264305	0.264305	0.109265		0.279463	0.393155	0.142713	0.292569	0.002335	0.00522121	1.15494	100	1.15494	0.77062	100	0.77062	0	100	0	0.09062	100	0.09062	0.5987	100	0.5987	0	100	0	0	100	0	0	100	0	0	100	0	0.17975	100	0.17975	0	100	0	0.97871	100	0.97871	0.19945	100	0.19945
Neisseria_elongata	0.503151	0.503151	0.0579787		0.313289	0.471442	0.629078	0.750928	0.368845	0.41336	0	100	0	0.78946	100	0.78946	0.14797	100	0.14797	0.34576	100	0.34576	0	100	0	0.02815	100	0.02815	0	100	0	0.02257	100	0.02257	1.53977	100	1.53977	0.25921	100	0.25921	0.09874	100	0.09874	0.05151	100	0.05151	0	100	0
Neisseria_flavescens	0.246332	0.246332	0.114704		7.14058	4.8251	7.59366	7.57125	13.9184	11.0358	0.83395	100	0.83395	13.0158	100	13.0158	4.72191	100	4.72191	5.38453	100	5.38453	16.3502	100	16.3502	0.78294	100	0.78294	9.47944	100	9.47944	5.13143	100	5.13143	10.4826	100	10.4826	5.22296	100	5.22296	6.33385	100	6.33385	8.44688	100	8.44688	0.89801	100	0.89801
Neisseria_gonorrhoeae	0.292012	0.292012	0.10151		0.035708	0.0690662	0.008156	0.0235462	0	0	0	100	0	0.01956	100	0.01956	0	100	0	0.20819	100	0.20819	0	100	0	0	100	0	0	100	0	0	100	0	0	100	0	0.12933	100	0.12933	0	100	0	0.07875	100	0.07875	0	100	0
Neisseria_macacae	0.438584	0.438584	0.0691619		1.30778	3.74512	0.004886	0.0110282	0.009025	0.015002	0	100	0	0.447	100	0.447	0	100	0	0	100	0	0.09472	100	0.09472	0	100	0	0	100	0	0	100	0	0	100	0	12.5361	100	12.5361	0	100	0	0	100	0	0	100	0
Neisseria_meningitidis	0.467382	0.467382	0.064		0.012477	0.037431	0	0	0	0	0	100	0	0.12477	100	0.12477	0	100	0	0	100	0	0	100	0	0	100	0	0	100	0	0	100	0	0	100	0	0	100	0	0	100	0	0	100	0	0	100	0
Neisseria_mucosa	0.708644	0.708644	0.029504		2.54031	6.07452	0.938494	1.10536	1.51827	2.83442	20.6782	100	20.6782	2.2302	100	2.2302	0.23214	100	0.23214	0.32983	100	0.32983	0.28917	100	0.28917	0.57193	100	0.57193	0	100	0	0.34663	100	0.34663	0.44259	100	0.44259	0.28245	100	0.28245	1.1798	100	1.1798	2.96397	100	2.96397	0.08601	100	0.08601
Neisseria_perflava	0.484387	0.484387	0.0610869		0.08357	0.197541	0.011323	0.0229053	0.0727867	0.092388	0	100	0	0.6688	100	0.6688	0	100	0	0.01865	100	0.01865	0.10089	100	0.10089	0	100	0	0.04736	100	0.04736	0	100	0	0	100	0	0	100	0	0	100	0	0	100	0	0	100	0
Neisseria_sicca	0.524194	0.524194	0.0546165		4.95579	5.85247	2.42132	2.51014	3.80975	5.02646	6.62306	100	6.62306	8.17066	100	8.17066	1.06552	100	1.06552	0.7553	100	0.7553	2.29244	100	2.29244	0.51715	100	0.51715	0.66963	100	0.66963	4.77895	100	4.77895	3.9077	100	3.9077	20.7775	100	20.7775	3.44699	100	3.44699	7.12485	100	7.12485	0.03367	100	0.03367
Neisseria_sp_HMSC064E01	0.734636	0.734636	0.0264593		0.010183	0.030549	0.009137	0.0235751	0.000358333	0.000801257	0	100	0	0	100	0	0	100	0	0	100	0	0	100	0	0	100	0	0	100	0	0	100	0	0.10183	100	0.10183	0	100	0	0	100	0	0	100	0	0	100	0
Neisseria_sp_oral_taxon_014	0.346802	0.346802	0.0879742		0.171416	0.202493	0.350509	0.446879	0.115835	0.209479	0.44612	100	0.44612	0	100	0	0.33369	100	0.33369	0.55011	100	0.55011	0.09977	100	0.09977	0	100	0	0	100	0	0	100	0	0	100	0	0.28447	100	0.28447	0.62679	100	0.62679	0.32403	100	0.32403	0	100	0
Neisseria_subflava	0.161134	0.161134	0.146783		0.037513	0.0663922	0.480605	0.692437	0.246862	0.381087	0	100	0	0	100	0	0.13579	100	0.13579	0.04527	100	0.04527	0	100	0	0	100	0	0	100	0	0	100	0	0.19407	100	0.19407	0	100	0	1.16839	100	1.16839	0.05266	100	0.05266	0	100	0
Olsenella_profusa	0.467382	0.467382	0.064		9.9e-05	0.000297	0	0	0	0	0	100	0	0	100	0	0	100	0	0.00099	100	0.00099	0	100	0	0	100	0	0	100	0	0	100	0	0	100	0	0	100	0	0	100	0	0	100	0	0	100	0
Olsenella_scatoligenes	0.514031	0.514031	0.0562246		0.001523	0.00309099	0.014016	0.042048	0	0	0.00644	100	0.00644	0	100	0	0	100	0	0	100	0	0	100	0	0	100	0	0	100	0	0.00879	100	0.00879	0	100	0	0	100	0	0	100	0	0	100	0	0	100	0
Olsenella_uli	0.653732	0.653732	0.0362868		0.03712	0.0492157	0.061601	0.181806	0.00197	0.00440506	0.02288	100	0.02288	0.01762	100	0.01762	0.11049	100	0.11049	0.15362	100	0.15362	0	100	0	0.00715	100	0.00715	0.02418	100	0.02418	0.02478	100	0.02478	0.01048	100	0.01048	0	100	0	0	100	0	0	100	0	0	100	0
Oribacterium_asaccharolyticum	0.147506	0.147506	0.153314		0.011347	0.0160335	0.000198	0.000594	0.0176933	0.0273257	0.0218	100	0.0218	0	100	0	0	100	0	0.00361	100	0.00361	0	100	0	0.04598	100	0.04598	0.03465	100	0.03465	0	100	0	0.00743	100	0.00743	0	100	0	0	100	0	0	100	0	0	100	0
Oribacterium_parvum	0.243242	0.243242	0.115675		0.142954	0.192257	0.04303	0.0598784	0.0623833	0.0392422	0	100	0	0.0262	100	0.0262	0	100	0	0.10696	100	0.10696	0.05221	100	0.05221	0.58393	100	0.58393	0.34018	100	0.34018	0	100	0	0.32006	100	0.32006	0	100	0	0.0349	100	0.0349	0.01866	100	0.01866	0	100	0
Oribacterium_sinus	0.219759	0.219759	0.123447		0.096275	0.168671	0.036062	0.0471898	0.215385	0.303217	0.01823	100	0.01823	0	100	0	0	100	0	0.20046	100	0.20046	0.01077	100	0.01077	0.08441	100	0.08441	0.56973	100	0.56973	0	100	0	0.06877	100	0.06877	0.01038	100	0.01038	0	100	0	0.02752	100	0.02752	0	100	0
Oribacterium_sp_oral_taxon_078	0.23825	0.23825	0.117268		0.075943	0.140303	0.010655	0.0165034	0.00928834	0.0131892	0.06892	100	0.06892	0	100	0	0.00902	100	0.00902	0.02719	100	0.02719	0.12984	100	0.12984	0	100	0	0.02243	100	0.02243	0.48077	100	0.48077	0.02126	100	0.02126	0	100	0	0	100	0	0	100	0	0	100	0
Ottowia_sp_oral_taxon_894	0.304464	0.304464	0.0982419		0.163419	0.380336	0	0	0.00909499	0.020337	0	100	0	1.28921	100	1.28921	0	100	0	0.19362	100	0.19362	0	100	0	0	100	0	0	100	0	0	100	0	0.11179	100	0.11179	0.03957	100	0.03957	0	100	0	0	100	0	0	100	0
Pantoea_ananatis	0.467382	0.467382	0.064		0.000352	0.001056	0	0	0	0	0	100	0	0	100	0	0	100	0	0.00352	100	0.00352	0	100	0	0	100	0	0	100	0	0	100	0	0	100	0	0	100	0	0	100	0	0	100	0	0	100	0
Parvimonas_micra	0.244339	0.244339	0.115329		0.728868	1.20781	0.141566	0.239938	0.168487	0.312082	1.28248	100	1.28248	0.16016	100	0.16016	0.12257	100	0.12257	4.16675	100	4.16675	0	100	0	0.81831	100	0.81831	0.07066	100	0.07066	0.29398	100	0.29398	0.29276	100	0.29276	0.08101	100	0.08101	0.07397	100	0.07397	0	100	0	0	100	0
Parvimonas_sp_oral_taxon_110	0.129169	0.129169	0.163031		0.043002	0.075866	0	0	0.000843333	0.00188575	0	100	0	0	100	0	0.23685	100	0.23685	0.00363	100	0.00363	0	100	0	0	100	0	0.12619	100	0.12619	0.06335	100	0.06335	0	100	0	0	100	0	0	100	0	0	100	0	0	100	0
Parvimonas_sp_oral_taxon_393	0.467382	0.467382	0.064		0.009969	0.029907	0	0	0	0	0	100	0	0	100	0	0	100	0	0.09969	100	0.09969	0	100	0	0	100	0	0	100	0	0	100	0	0	100	0	0	100	0	0	100	0	0	100	0	0	100	0
Peptoanaerobacter_stomatis	0.0573087	0.0573087	0.220135		0.055637	0.0814021	0	0	0.00131667	0.00294416	0.10478	100	0.10478	0.23686	100	0.23686	0	100	0	0.16687	100	0.16687	0	100	0	0	100	0	0	100	0	0	100	0	0.04786	100	0.04786	0	100	0	0	100	0	0	100	0	0	100	0
Peptoniphilus_lacrimalis	0.434405	0.434405	0.0699366		0.032796	0.0938206	0	0	0	0	0	100	0	0.01398	100	0.01398	0	100	0	0	100	0	0	100	0	0.31398	100	0.31398	0	100	0	0	100	0	0	100	0	0	100	0	0	100	0	0	100	0	0	100	0
Peptostreptococcaceae_bacterium_oral_taxon_113	0.454779	0.454779	0.0662223		0.022313	0.0657281	0	0	0	0	0	100	0	0	100	0	0	100	0	0.00366	100	0.00366	0	100	0	0	100	0	0.21947	100	0.21947	0	100	0	0	100	0	0	100	0	0	100	0	0	100	0	0	100	0
Peptostreptococcus_anaerobius	0.467382	0.467382	0.064		0.554904	1.66471	0	0	0	0	0	100	0	0	100	0	0	100	0	0	100	0	0	100	0	5.54904	100	5.54904	0	100	0	0	100	0	0	100	0	0	100	0	0	100	0	0	100	0	0	100	0
Peptostreptococcus_stomatis	0.00146348	0.00146348	0.433093		1.04657	0.872748	0.066473	0.081477	0.0665883	0.0946541	3.01682	100	3.01682	0.19914	100	0.19914	1.81764	100	1.81764	1.4124	100	1.4124	0.25992	100	0.25992	1.14615	100	1.14615	0.58916	100	0.58916	1.49135	100	1.49135	0.40038	100	0.40038	0.13271	100	0.13271	0.09839	100	0.09839	0	100	0	0	100	0
Pluralibacter_gergoviae	0.467382	0.467382	0.064		0.003437	0.010311	0	0	0	0	0	100	0	0	100	0	0	100	0	0	100	0	0.03437	100	0.03437	0	100	0	0	100	0	0	100	0	0	100	0	0	100	0	0	100	0	0	100	0	0	100	0
Porphyromonas_canoris	0.450074	0.450074	0.0670663		0.00547	0.0160042	0	0	0	0	0.05347	100	0.05347	0	100	0	0.00123	100	0.00123	0	100	0	0	100	0	0	100	0	0	100	0	0	100	0	0	100	0	0	100	0	0	100	0	0	100	0	0	100	0
Porphyromonas_catoniae	0.426554	0.426554	0.0714104		0.121083	0.202547	0.03281	0.064421	0.123297	0.175027	0.65223	100	0.65223	0	100	0	0	100	0	0.11986	100	0.11986	0	100	0	0.32147	100	0.32147	0	100	0	0	100	0	0	100	0	0.11727	100	0.11727	0.21952	100	0.21952	0	100	0	0	100	0
Porphyromonas_endodontalis	0.942435	0.942435	0.00514222		1.12644	1.17334	1.17588	1.39374	0.953782	0.812316	0.34439	100	0.34439	1.76117	100	1.76117	0.15989	100	0.15989	1.35186	100	1.35186	0.04174	100	0.04174	1.04239	100	1.04239	1.72302	100	1.72302	0.09589	100	0.09589	4.11317	100	4.11317	0.63092	100	0.63092	1.73091	100	1.73091	0.22916	100	0.22916	0.00622	100	0.00622
Porphyromonas_gingivalis	0.430324	0.430324	0.0706995		0.993517	1.20867	0.704176	0.840494	0.293757	0.648294	0	100	0	1.23503	100	1.23503	0.00676	100	0.00676	2.13416	100	2.13416	0	100	0	0.3974	100	0.3974	3.96147	100	3.96147	0.00498	100	0.00498	0.83439	100	0.83439	1.36098	100	1.36098	1.90108	100	1.90108	0	100	0	0	100	0
Porphyromonas_somerae	0.0304821	0.0304821	0.261794		1.21026	1.24734	0.531798	0.735772	3.18846	3.03897	2.70071	100	2.70071	1.30126	100	1.30126	0	100	0	1.25064	100	1.25064	0	100	0	0	100	0	3.79324	100	3.79324	0.09555	100	0.09555	2.14108	100	2.14108	0.82012	100	0.82012	0.38692	100	0.38692	0.209	100	0.209	0.17195	100	0.17195
Porphyromonas_sp_oral_taxon_278	0.215041	0.215041	0.1251		0.442678	0.746583	0.043144	0.0936719	0.144237	0.197699	0.12627	100	0.12627	0	100	0	0.01268	100	0.01268	0.5058	100	0.5058	0.58075	100	0.58075	2.5606	100	2.5606	0	100	0	0.02892	100	0.02892	0.6056	100	0.6056	0.00616	100	0.00616	0.32097	100	0.32097	0	100	0	0.03463	100	0.03463
Porphyromonas_uenonis	0.417053	0.417053	0.0732275		0.037315	0.104137	0	0	0	0	0	100	0	0.01955	100	0.01955	0	100	0	0.00436	100	0.00436	0	100	0	0.34924	100	0.34924	0	100	0	0	100	0	0	100	0	0	100	0	0	100	0	0	100	0	0	100	0
Prevotella_baroniae	0.253387	0.253387	0.112527		0.310471	0.629275	0.027655	0.0360293	0.0182467	0.0391738	0.02641	100	0.02641	0.23902	100	0.23902	2.17625	100	2.17625	0.09214	100	0.09214	0	100	0	0.29692	100	0.29692	0.0323	100	0.0323	0.01563	100	0.01563	0.16964	100	0.16964	0.0564	100	0.0564	0.05745	100	0.05745	0	100	0	0.00727	100	0.00727
Prevotella_bivia	0.467382	0.467382	0.064		0.246345	0.739035	0	0	0	0	0	100	0	0	100	0	0	100	0	0	100	0	0	100	0	2.46345	100	2.46345	0	100	0	0	100	0	0	100	0	0	100	0	0	100	0	0	100	0	0	100	0
Prevotella_buccae	0.341809	0.341809	0.0891236		0.27359	0.526896	0.076047	0.190373	0.018455	0.0384162	0.00582	100	0.00582	0.62724	100	0.62724	0.25385	100	0.25385	1.75055	100	1.75055	0	100	0	0.02908	100	0.02908	0.02022	100	0.02022	0.00656	100	0.00656	0.03067	100	0.03067	0.01191	100	0.01191	0.00978	100	0.00978	0	100	0	0.00469	100	0.00469
Prevotella_colorans	0.467382	0.467382	0.064		0.010752	0.032256	0	0	0	0	0	100	0	0	100	0	0	100	0	0	100	0	0	100	0	0.10752	100	0.10752	0	100	0	0	100	0	0	100	0	0	100	0	0	100	0	0	100	0	0	100	0
Prevotella_dentalis	0.418138	0.418138	0.0730181		0.135612	0.357859	0.010406	0.0209134	0.200178	0.331074	0.0187	100	0.0187	0.01139	100	0.01139	1.20692	100	1.20692	0.0719	100	0.0719	0	100	0	0.04721	100	0.04721	0	100	0	0	100	0	0	100	0	0	100	0	0.04743	100	0.04743	0	100	0	0	100	0
Prevotella_denticola	0.207861	0.207861	0.12768		0.201494	0.232924	0.700983	0.805522	0.483153	0.503917	0.12672	100	0.12672	0	100	0	0.67491	100	0.67491	0.15142	100	0.15142	0.11165	100	0.11165	0.05145	100	0.05145	0.12259	100	0.12259	0.07623	100	0.07623	0.64419	100	0.64419	0.05578	100	0.05578	0.48909	100	0.48909	0.50962	100	0.50962	0.08796	100	0.08796
Prevotella_disiens	0.467382	0.467382	0.064		0.03562	0.10686	0	0	0	0	0	100	0	0	100	0	0	100	0	0	100	0	0	100	0	0.3562	100	0.3562	0	100	0	0	100	0	0	100	0	0	100	0	0	100	0	0	100	0	0	100	0
Prevotella_enoeca	0.243025	0.243025	0.115743		0.002983	0.00591053	0	0	0.019315	0.0431897	0.00106	100	0.00106	0	100	0	0	100	0	0.00402	100	0.00402	0.0048	100	0.0048	0.01995	100	0.01995	0	100	0	0	100	0	0	100	0	0	100	0	0	100	0	0	100	0	0	100	0
Prevotella_fusca	0.49001	0.49001	0.0601441		0.000319	0.000957	0.006204	0.018612	0	0	0	100	0	0	100	0	0	100	0	0.00319	100	0.00319	0	100	0	0	100	0	0	100	0	0	100	0	0	100	0	0	100	0	0.06204	100	0.06204	0	100	0	0	100	0
Prevotella_histicola	0.454018	0.454018	0.0663583		2.08012	3.7544	0.616495	0.719041	4.03904	8.89496	0.07016	100	0.07016	0	100	0	0.02595	100	0.02595	0.83399	100	0.83399	2.3878	100	2.3878	12.2764	100	12.2763	0	100	0	0	100	0	5.20696	100	5.20696	0	100	0	1.65347	100	1.65347	1.02295	100	1.02295	0	100	0
Prevotella_intermedia	0.0250357	0.0250357	0.274321		9.50762	8.79213	1.46531	2.13418	2.74445	4.63192	19.3563	100	19.3563	8.72642	100	8.72642	17.6842	100	17.6842	6.14905	100	6.14905	0.03698	100	0.03698	1.24808	100	1.24808	1.99404	100	1.99404	28.2246	100	28.2246	7.48715	100	7.48715	4.1694	100	4.1694	0.55744	100	0.55744	0.1922	100	0.1922	0	100	0
Prevotella_jejuni	0.391675	0.391675	0.0782731		0.426558	0.708502	0.239501	0.326288	0.05992	0.0703313	0.00703	100	0.00703	0	100	0	0	100	0	0.53222	100	0.53222	0.09157	100	0.09157	0.02072	100	0.02072	1.71617	100	1.71617	0	100	0	1.89787	100	1.89787	0	100	0	0.38253	100	0.38253	0.08951	100	0.08951	0.03456	100	0.03456
Prevotella_loescheii	0.444257	0.444257	0.068121		0.057136	0.0813505	0.028362	0.0518427	0.0174117	0.0261649	0.14745	100	0.14745	0.03924	100	0.03924	0.10413	100	0.10413	0.25285	100	0.25285	0	100	0	0	100	0	0	100	0	0	100	0	0.02769	100	0.02769	0	100	0	0	100	0	0	100	0	0	100	0
Prevotella_maculosa	0.0345649	0.0345649	0.25368		0.011707	0.0153579	0	0	0.0216833	0.0225827	0	100	0	0.04507	100	0.04507	0.00195	100	0.00195	0.02707	100	0.02707	0	100	0	0	100	0	0	100	0	0.01715	100	0.01715	0.02583	100	0.02583	0	100	0	0	100	0	0	100	0	0	100	0
Prevotella_marshii	0.265823	0.265823	0.108822		0.025447	0.0358276	0.009129	0.0174591	0.00517833	0.0096739	0	100	0	0	100	0	0.04457	100	0.04457	0.01563	100	0.01563	0	100	0	0.07335	100	0.07335	0	100	0	0.10731	100	0.10731	0.01361	100	0.01361	0	100	0	0	100	0	0	100	0	0.00584	100	0.00584
Prevotella_melaninogenica	0.420976	0.420976	0.0724726		3.09206	2.4663	2.6195	2.48479	5.0461	5.40227	0.7451	100	0.7451	2.26947	100	2.26947	5.95608	100	5.95608	4.46469	100	4.46469	1.77808	100	1.77808	4.21989	100	4.21989	3.66164	100	3.66164	0	100	0	7.80663	100	7.80663	0.019	100	0.019	5.80992	100	5.80992	3.73417	100	3.73417	8.32262	100	8.32262
Prevotella_micans	0.115117	0.115117	0.171372		0.034263	0.0478467	0	0	0.0305217	0.0397706	0.02872	100	0.02872	0	100	0	0	100	0	0.02342	100	0.02342	0	100	0	0.15158	100	0.15158	0	100	0	0	100	0	0.08727	100	0.08727	0.05164	100	0.05164	0	100	0	0	100	0	0	100	0
Prevotella_multiformis	0.763088	0.763088	0.0232372		0.355419	0.54793	0.183854	0.254552	0.302577	0.676582	0.06166	100	0.06166	0	100	0	1.69743	100	1.69743	0.85318	100	0.85318	0	100	0	0	100	0	0	100	0	0.14777	100	0.14777	0.79415	100	0.79415	0	100	0	0.10741	100	0.10741	0.65828	100	0.65828	0.0989	100	0.0989
Prevotella_multisaccharivorax	0.631545	0.631545	0.0391759		0.037194	0.0691907	0.031607	0.094821	0	0	0.0589	100	0.0589	0	100	0	0	100	0	0	100	0	0	100	0	0.013	100	0.013	0.23082	100	0.23082	0.06922	100	0.06922	0	100	0	0	100	0	0	100	0	0	100	0	0	100	0
Prevotella_nigrescens	0.937956	0.937956	0.00555432		0.564485	0.539962	0.641691	0.640606	0.688282	0.847967	1.39397	100	1.39397	0.37352	100	0.37352	0.27748	100	0.27748	0.00534	100	0.00534	1.70601	100	1.70601	0.8621	100	0.8621	0.17634	100	0.17634	0.37353	100	0.37353	0.28552	100	0.28552	0.19104	100	0.19104	0.40903	100	0.40903	1.20994	100	1.20994	0.09899	100	0.09899
Prevotella_oralis	0.370547	0.370547	0.0827068		0.00011	0.00033	0.001207	0.00296381	0	0	0	100	0	0	100	0	0	100	0	0.0011	100	0.0011	0	100	0	0	100	0	0	100	0	0	100	0	0	100	0	0	100	0	0	100	0	0.00988	100	0.00988	0.00219	100	0.00219
Prevotella_oris	0.919017	0.919017	0.00731667		0.476996	0.577384	0.555626	0.86686	0.637213	0.645396	1.9315	100	1.9315	1.07885	100	1.07885	0.09678	100	0.09678	0.04815	100	0.04815	0.23377	100	0.23377	0.1149	100	0.1149	0.72846	100	0.72846	0.1755	100	0.1755	0.24363	100	0.24363	0.11842	100	0.11842	0.68326	100	0.68326	0.16251	100	0.16251	0.03844	100	0.03844
Prevotella_oulorum	0.209894	0.209894	0.126941		0.080622	0.0650489	0.048752	0.0540068	0.133582	0.13791	0.01948	100	0.01948	0.02677	100	0.02677	0.17814	100	0.17814	0.02908	100	0.02908	0.12603	100	0.12603	0.05219	100	0.05219	0.16554	100	0.16554	0.0507	100	0.0507	0.15829	100	0.15829	0	100	0	0.08928	100	0.08928	0.05175	100	0.05175	0	100	0
Prevotella_pallens	0.165979	0.165979	0.144582		2.22771	3.14837	0.28014	0.204823	2.07187	2.27066	0	100	0	0.04165	100	0.04165	0.15886	100	0.15886	1.70842	100	1.70842	0.75549	100	0.75549	9.52663	100	9.52663	6.38684	100	6.38684	0	100	0	3.69921	100	3.69921	0	100	0	0.7103	100	0.7103	0.20731	100	0.20731	0	100	0
Prevotella_pleuritidis	0.15471	0.15471	0.149796		0.000938	0.002814	0.336823	0.592175	0.0545583	0.0787825	0.00938	100	0.00938	0	100	0	0	100	0	0	100	0	0	100	0	0	100	0	0	100	0	0	100	0	0	100	0	0	100	0	0.00566	100	0.00566	0.3025	100	0.3025	0	100	0
Prevotella_saccharolytica	0.0436599	0.0436599	0.238366		0.016721	0.0187099	0.001751	0.005253	0.00400666	0.00587374	0	100	0	0.0109	100	0.0109	0.01547	100	0.01547	0.04242	100	0.04242	0	100	0	0.05657	100	0.05657	0	100	0	0	100	0	0.02654	100	0.02654	0.01531	100	0.01531	0	100	0	0	100	0	0	100	0
Prevotella_salivae	0.222896	0.222896	0.122366		0.921392	1.28095	0.144004	0.188979	0.609007	0.921884	0.00781	100	0.00781	0.18482	100	0.18482	0.37172	100	0.37172	1.2655	100	1.2655	0.40904	100	0.40904	0.83908	100	0.83908	4.37742	100	4.37742	0.00045	100	0.00045	1.75808	100	1.75808	0	100	0	0.47837	100	0.47837	0.10684	100	0.10684	0.00326	100	0.00326
Prevotella_scopos	0.377144	0.377144	0.0812984		0.130495	0.224101	0.049762	0.100166	0.0221917	0.0327698	0	100	0	0	100	0	0	100	0	0.11166	100	0.11166	0.51381	100	0.51381	0.62812	100	0.62812	0.01617	100	0.01617	0	100	0	0.03519	100	0.03519	0	100	0	0.33333	100	0.33333	0	100	0	0.02372	100	0.02372
Prevotella_shahii	0.761276	0.761276	0.0234392		0.475369	0.901077	0.254886	0.334986	0.363682	0.384227	0	100	0	0	100	0	0	100	0	0.57245	100	0.57245	1.24013	100	1.24013	0	100	0	2.91774	100	2.91774	0	100	0	0.0063	100	0.0063	0.01707	100	0.01707	0	100	0	0.0441	100	0.0441	0	100	0
Prevotella_sp_F0091	0.325321	0.325321	0.0930311		0.047285	0.0532845	0.061853	0.0858898	0.008825	0.0197333	0.01719	100	0.01719	0.00579	100	0.00579	0	100	0	0.05729	100	0.05729	0.04039	100	0.04039	0.08446	100	0.08446	0.09826	100	0.09826	0	100	0	0.16947	100	0.16947	0	100	0	0.00731	100	0.00731	0	100	0	0	100	0
Prevotella_sp_oral_taxon_299	0.222321	0.222321	0.122563		0.116939	0.220285	0.000891	0.00165824	0.0380183	0.0432131	0.13328	100	0.13328	0.01481	100	0.01481	0.00099	100	0.00099	0.73447	100	0.73447	0.00863	100	0.00863	0.0194	100	0.0194	0	100	0	0	100	0	0.25318	100	0.25318	0.00463	100	0.00463	0.00103	100	0.00103	0	100	0	0.00523	100	0.00523
Prevotella_sp_oral_taxon_306	0.424933	0.424933	0.0717177		0.425464	0.654195	0.121048	0.19626	0.342592	0.519557	0.02568	100	0.02568	0.05248	100	0.05248	0.00282	100	0.00282	0.59107	100	0.59107	0.02544	100	0.02544	0.23286	100	0.23286	1.9807	100	1.9807	0.0174	100	0.0174	1.32619	100	1.32619	0	100	0	0.10358	100	0.10358	0.21856	100	0.21856	0.06313	100	0.06313
Prevotella_sp_oral_taxon_376	0.459406	0.459406	0.0654		0.013462	0.0399215	0	0	0	0	0	100	0	0	100	0	0	100	0	0.0014	100	0.0014	0	100	0	0	100	0	0	100	0	0.13322	100	0.13322	0	100	0	0	100	0	0	100	0	0	100	0	0	100	0
Prevotella_sp_oral_taxon_473	0.174782	0.174782	0.140729		0.395055	0.539439	0.075577	0.0867456	0.161068	0.218392	0	100	0	0.07034	100	0.07034	0.36997	100	0.36997	0.62009	100	0.62009	0.05969	100	0.05969	0.66743	100	0.66743	0	100	0	0	100	0	1.84175	100	1.84175	0.32128	100	0.32128	0.13299	100	0.13299	0	100	0	0.04528	100	0.04528
Prevotella_sp_oral_taxon_820	0.227906	0.227906	0.120669		0.000151	0.000319764	0	0	0	0	0	100	0	0	100	0	0.00052	100	0.00052	0.00099	100	0.00099	0	100	0	0	100	0	0	100	0	0	100	0	0	100	0	0	100	0	0	100	0	0	100	0	0	100	0
Prevotella_sp_S7_1_8	0.467382	0.467382	0.064		0.002959	0.008877	0	0	0	0	0	100	0	0	100	0	0	100	0	0	100	0	0	100	0	0.02959	100	0.02959	0	100	0	0	100	0	0	100	0	0	100	0	0	100	0	0	100	0	0	100	0
Prevotella_veroralis	0.891596	0.891596	0.00992799		0.068584	0.0690823	0.054608	0.0559542	0.06011	0.0568332	0.16828	100	0.16828	0.03957	100	0.03957	0.01032	100	0.01032	0.0215	100	0.0215	0.02418	100	0.02418	0.00985	100	0.00985	0.20233	100	0.20233	0.0795	100	0.0795	0.12792	100	0.12792	0.00239	100	0.00239	0.16942	100	0.16942	0.04942	100	0.04942	0.04048	100	0.04048
Propionibacterium_acidifaciens	0.49057	0.49057	0.0600507		0.001133	0.003399	0.020531	0.0614897	0	0	0	100	0	0	100	0	0	100	0	0.01133	100	0.01133	0	100	0	0	100	0	0	100	0	0	100	0	0	100	0	0	100	0	0	100	0	0	100	0	0.00031	100	0.00031
Pseudopropionibacterium_propionicum	0.758108	0.758108	0.0237932		0.04399	0.0592557	0.041208	0.0700697	0.0213717	0.0212327	0.16657	100	0.16657	0.02171	100	0.02171	0.04263	100	0.04263	0.15094	100	0.15094	0	100	0	0.03759	100	0.03759	0	100	0	0	100	0	0.01371	100	0.01371	0.00675	100	0.00675	0.05674	100	0.05674	0	100	0	0.15447	100	0.15447
Pseudoramibacter_alactolyticus	0.0694883	0.0694883	0.206957		0.006126	0.00940716	0	0	0	0	0	100	0	0	100	0	0.02067	100	0.02067	0	100	0	0	100	0	0	100	0	0.02244	100	0.02244	0.01815	100	0.01815	0	100	0	0	100	0	0	100	0	0	100	0	0	100	0
Pyramidobacter_piscolens	0.288445	0.288445	0.10247		0.003867	0.00897788	0	0	0	0	0	100	0	0	100	0	0.02953	100	0.02953	0.00914	100	0.00914	0	100	0	0	100	0	0	100	0	0	100	0	0	100	0	0	100	0	0	100	0	0	100	0	0	100	0
Rothia_aeria	0.0324502	0.0324502	0.257766		0.602526	0.784285	1.58343	1.10452	0.441757	0.435559	0	100	0	0.01087	100	0.01087	2.27286	100	2.27286	0.06505	100	0.06505	1.58406	100	1.58406	0	100	0	0.36843	100	0.36843	0	100	0	0.37204	100	0.37204	1.35195	100	1.35195	0.24208	100	0.24208	1.80655	100	1.80655	0.46127	100	0.46127
Rothia_dentocariosa	0.0444478	0.0444478	0.237181		0.188761	0.275478	1.6947	1.72724	1.27434	1.11945	0	100	0	0	100	0	0.21331	100	0.21331	0.00953	100	0.00953	0.76104	100	0.76104	0	100	0	0	100	0	0.67518	100	0.67518	0.17919	100	0.17919	0.04936	100	0.04936	0.9861	100	0.9861	1.4559	100	1.4559	1.45112	100	1.45112
Rothia_mucilaginosa	0.355003	0.355003	0.0861189		1.80788	1.58628	3.70287	3.20562	3.97247	4.74628	0.88498	100	0.88498	1.66883	100	1.66883	4.31338	100	4.31338	0.24616	100	0.24616	4.70321	100	4.70321	0.1183	100	0.1183	2.70205	100	2.70205	0.97771	100	0.97771	0.18663	100	0.18663	2.27755	100	2.27755	1.33577	100	1.33577	4.57029	100	4.57029	12.7503	100	12.7503
Scardovia_wiggsiae	0.227298	0.227298	0.120873		0.075102	0.147476	0.021104	0.0504135	0.28515	0.539966	0.01035	100	0.01035	0	100	0	0.08518	100	0.08518	0	100	0	0.50382	100	0.50382	0.10202	100	0.10202	0.04781	100	0.04781	0.00184	100	0.00184	0	100	0	0	100	0	0.03217	100	0.03217	0.16955	100	0.16955	0.00932	100	0.00932
Selenomonas_flueggei	0.524009	0.524009	0.0546456		0.00227	0.005664	0.000388	0.001164	0.00266167	0.00435541	0.00264	100	0.00264	0	100	0	0	100	0	0.00097	100	0.00097	0	100	0	0	100	0	0	100	0	0	100	0	0.01909	100	0.01909	0	100	0	0	100	0	0	100	0	0	100	0
Selenomonas_infelix	0.269404	0.269404	0.107784		0.006607	0.014912	0	0	0	0	0.00391	100	0.00391	0.05057	100	0.05057	0	100	0	0.00899	100	0.00899	0	100	0	0	100	0	0	100	0	0	100	0	0.0026	100	0.0026	0	100	0	0	100	0	0	100	0	0	100	0
Selenomonas_noxia	0.310527	0.310527	0.0966942		0.007665	0.0166419	0.001983	0.00396918	0.0141367	0.0196649	0.01976	100	0.01976	0	100	0	0	100	0	0.05441	100	0.05441	0	100	0	0	100	0	0	100	0	0	100	0	0.00248	100	0.00248	0	100	0	0	100	0	0	100	0	0	100	0
Selenomonas_sp_FOBRC6	0.261324	0.261324	0.110144		0.003119	0.00695455	0	0	0	0	0	100	0	0.00872	100	0.00872	0	100	0	0.02247	100	0.02247	0	100	0	0	100	0	0	100	0	0	100	0	0	100	0	0	100	0	0	100	0	0	100	0	0	100	0
Selenomonas_sp_oral_taxon_126	0.327509	0.327509	0.0925025		0.004562	0.0111387	0	0	7.66666e-05	0.000171432	0.03744	100	0.03744	0	100	0	0	100	0	0.0067	100	0.0067	0	100	0	0	100	0	0	100	0	0.00148	100	0.00148	0	100	0	0	100	0	0	100	0	0	100	0	0	100	0
Selenomonas_sp_oral_taxon_138	0.362128	0.362128	0.0845384		0.000274	0.000707322	0	0	0	0	0.00037	100	0.00037	0	100	0	0	100	0	0.00237	100	0.00237	0	100	0	0	100	0	0	100	0	0	100	0	0	100	0	0	100	0	0	100	0	0	100	0	0	100	0
Selenomonas_sp_oral_taxon_892	0.42305	0.42305	0.0720762		0.007176	0.0201984	0	0	0	0	0.06766	100	0.06766	0	100	0	0	100	0	0.0041	100	0.0041	0	100	0	0	100	0	0	100	0	0	100	0	0	100	0	0	100	0	0	100	0	0	100	0	0	100	0
Selenomonas_sp_oral_taxon_920	0.525297	0.525297	0.0544437		0.00169	0.00507	0	0	0.000421666	0.000942874	0	100	0	0	100	0	0	100	0	0.0169	100	0.0169	0	100	0	0	100	0	0	100	0	0	100	0	0	100	0	0	100	0	0	100	0	0	100	0	0	100	0
Selenomonas_sputigena	0.198944	0.198944	0.131		0.019231	0.0232785	0.018364	0.0472391	0.140683	0.266814	0.0409	100	0.0409	0.02776	100	0.02776	0	100	0	0.02649	100	0.02649	0	100	0	0	100	0	0	100	0	0.0736	100	0.0736	0.02356	100	0.02356	0	100	0	0	100	0	0	100	0	0	100	0
Shuttleworthia_satelles	0.472902	0.472902	0.0630439		0.01945	0.0346156	0.009859	0.0230591	0.00221667	0.00495662	0.01879	100	0.01879	0	100	0	0.00822	100	0.00822	0.0062	100	0.0062	0	100	0	0	100	0	0.04674	100	0.04674	0.11455	100	0.11455	0	100	0	0	100	0	0.00297	100	0.00297	0	100	0	0	100	0
Simonsiella_muelleri	0.503886	0.503886	0.0578591		0.001609	0.004827	0	0	0.00024	0.000536656	0	100	0	0	100	0	0	100	0	0.01609	100	0.01609	0	100	0	0	100	0	0	100	0	0	100	0	0	100	0	0	100	0	0	100	0	0	100	0	0	100	0
Slackia_exigua	0.0862857	0.0862857	0.191885		0.142657	0.191089	0.010449	0.0204913	0.0480567	0.0491457	0.11746	100	0.11746	0.00593	100	0.00593	0.65546	100	0.65546	0.15184	100	0.15184	0	100	0	0.10224	100	0.10224	0.06071	100	0.06071	0.29411	100	0.29411	0.03882	100	0.03882	0	100	0	0	100	0	0	100	0	0	100	0
Solobacterium_moorei	0.0814481	0.0814481	0.19593		0.510494	0.559986	0.122606	0.145586	0.153063	0.202379	1.86832	100	1.86832	0.33454	100	0.33454	0.03185	100	0.03185	0.97917	100	0.97917	0.1323	100	0.1323	0.08722	100	0.08722	0.34713	100	0.34713	0.95176	100	0.95176	0.35759	100	0.35759	0.01506	100	0.01506	0.08413	100	0.08413	0.10294	100	0.10294	0.09323	100	0.09323
Staphylococcus_saprophyticus	0.467382	0.467382	0.064		0.000436	0.001308	0	0	0	0	0	100	0	0	100	0	0	100	0	0.00436	100	0.00436	0	100	0	0	100	0	0	100	0	0	100	0	0	100	0	0	100	0	0	100	0	0	100	0	0	100	0
Stomatobaculum_longum	0.108079	0.108079	0.175905		0.09805	0.120945	0.015886	0.0276334	0.0362467	0.0474502	0.00833	100	0.00833	0	100	0	0	100	0	0.16846	100	0.16846	0.09915	100	0.09915	0.35182	100	0.35182	0.08112	100	0.08112	0	100	0	0.27162	100	0.27162	0	100	0	0	100	0	0	100	0	0.00415	100	0.00415
Streptococcus_anginosus_group	0.297643	0.297643	0.100017		0.482706	0.414211	0.347435	0.547595	1.73996	3.39138	0.50814	100	0.50814	0.09815	100	0.09815	1.38014	100	1.38014	0.62145	100	0.62145	0.17015	100	0.17015	1.09198	100	1.09198	0.39523	100	0.39523	0.23907	100	0.23907	0.16891	100	0.16891	0.15384	100	0.15384	0.2933	100	0.2933	0.07913	100	0.07913	0.30144	100	0.30144
Streptococcus_australis	0.274888	0.274888	0.106219		0.120152	0.123487	0.193878	0.167345	0.249138	0.144765	0.01831	100	0.01831	0.11585	100	0.11585	0	100	0	0.21061	100	0.21061	0.24236	100	0.24236	0.00888	100	0.00888	0.39953	100	0.39953	0.10468	100	0.10468	0.00476	100	0.00476	0.09654	100	0.09654	0	100	0	0.01303	100	0.01303	0.39236	100	0.39236
Streptococcus_cristatus	0.0020561	0.0020561	0.416082		0.502679	0.434694	2.07967	1.28164	0.691298	0.494198	0.22359	100	0.22359	0.60496	100	0.60496	0.55086	100	0.55086	0.2751	100	0.2751	1.71758	100	1.71758	0.09759	100	0.09759	0.18692	100	0.18692	0.44052	100	0.44052	0.48234	100	0.48234	0.44733	100	0.44733	1.24178	100	1.24178	2.29427	100	2.29427	2.65471	100	2.65471
Streptococcus_gordonii	0.130926	0.130926	0.162047		0.410945	0.726226	1.22443	1.4236	0.207132	0.278813	2.42134	100	2.42134	0	100	0	0	100	0	0.02478	100	0.02478	0	100	0	0	100	0	0.212	100	0.212	0.0547	100	0.0547	0.50329	100	0.50329	0.89334	100	0.89334	0.18217	100	0.18217	1.68971	100	1.68971	1.48007	100	1.48007
Streptococcus_infantis	0.0874527	0.0874527	0.190941		1.41321	1.33163	2.5061	1.23358	3.18822	1.90932	3.18987	100	3.18987	0.00285	100	0.00285	0.26549	100	0.26549	1.1354	100	1.1354	1.39952	100	1.39952	0.01481	100	0.01481	4.38333	100	4.38333	1.71461	100	1.71461	1.05804	100	1.05804	0.96821	100	0.96821	1.68538	100	1.68538	4.33114	100	4.33114	2.29543	100	2.29543
Streptococcus_milleri	0.487246	0.487246	0.0606062		0.105132	0.130528	0.097366	0.17303	0.0201733	0.0292801	0.09744	100	0.09744	0	100	0	0.36456	100	0.36456	0.20902	100	0.20902	0	100	0	0.29993	100	0.29993	0	100	0	0	100	0	0.01166	100	0.01166	0.06871	100	0.06871	0.19608	100	0.19608	0	100	0	0.0193	100	0.0193
Streptococcus_mitis	0.00668624	0.00668624	0.353028		10.6436	5.96835	22.5177	11.966	7.56639	5.64444	3.31506	100	3.31506	8.77893	100	8.77893	11.0268	100	11.0268	6.2506	100	6.2506	22.6533	100	22.6533	14.9803	100	14.9803	14.8009	100	14.8009	2.10567	100	2.10567	7.6849	100	7.6849	14.8399	100	14.8399	26.5029	100	26.5029	16.5635	100	16.5635	6.21293	100	6.21293
Streptococcus_mutans	0.467382	0.467382	0.064		0.013107	0.039321	0	0	0	0	0	100	0	0	100	0	0	100	0	0.13107	100	0.13107	0	100	0	0	100	0	0	100	0	0	100	0	0	100	0	0	100	0	0	100	0	0	100	0	0	100	0
Streptococcus_oralis	0.00375472	0.00375472	0.38469		1.50548	0.826801	4.39877	1.95563	3.33952	1.95681	1.38669	100	1.38669	2.35273	100	2.35273	2.27368	100	2.27368	1.48613	100	1.48613	2.02089	100	2.02089	0.74571	100	0.74571	0.18532	100	0.18532	0.37171	100	0.37171	1.44628	100	1.44628	2.78567	100	2.78567	5.72465	100	5.72465	6.51415	100	6.51415	3.27027	100	3.27027
Streptococcus_parasanguinis	0.562055	0.562055	0.0488661		1.00073	0.817183	1.82401	1.87841	1.61998	2.15531	0.62845	100	0.62845	0	100	0	2.41014	100	2.41014	1.73689	100	1.73689	1.72705	100	1.72705	1.55922	100	1.55922	1.26047	100	1.26047	0	100	0	0.6851	100	0.6851	0	100	0	1.73775	100	1.73775	3.44474	100	3.44474	5.45165	100	5.45165
Streptococcus_peroris	0.700397	0.700397	0.0304914		0.006361	0.0129174	0.004627	0.013881	0.000868333	0.00194165	0	100	0	0	100	0	0.03681	100	0.03681	0.0268	100	0.0268	0	100	0	0	100	0	0	100	0	0	100	0	0	100	0	0	100	0	0	100	0	0	100	0	0	100	0
Streptococcus_pneumoniae	0.269652	0.269652	0.107713		0.070485	0.148792	0.402333	0.804781	0	0	0	100	0	0	100	0	0	100	0	0.24597	100	0.24597	0.45888	100	0.45888	0	100	0	0	100	0	0	100	0	0	100	0	0	100	0	1.98128	100	1.98128	0	100	0	0	100	0
Streptococcus_pseudopneumoniae	0.0413512	0.0413512	0.241956		0.051949	0.0982354	0.32557	0.395343	0.00524333	0.00743946	0	100	0	0	100	0	0.13748	100	0.13748	0.05673	100	0.05673	0.31831	100	0.31831	0	100	0	0	100	0	0	100	0	0.00697	100	0.00697	0	100	0	0.5915	100	0.5915	0.30701	100	0.30701	0.0077	100	0.0077
Streptococcus_salivarius	0.434025	0.434025	0.0700073		0.159955	0.265662	0.422825	0.417219	0.744338	1.56643	0.12321	100	0.12321	0	100	0	0.07259	100	0.07259	0.42356	100	0.42356	0.86798	100	0.86798	0	100	0	0.08837	100	0.08837	0	100	0	0.02384	100	0.02384	0	100	0	0.075	100	0.075	1.04078	100	1.04078	0.75835	100	0.75835
Streptococcus_sanguinis	0.628647	0.628647	0.0395602		2.2388	2.88015	2.40152	0.927202	1.37583	1.3898	2.13227	100	2.13227	2.46844	100	2.46844	2.80129	100	2.80129	0.55451	100	0.55451	1.51192	100	1.51192	1.36615	100	1.36615	0.46817	100	0.46817	0.56486	100	0.56486	0.052	100	0.052	10.4684	100	10.4684	0.26957	100	0.26957	2.21897	100	2.21897	2.82391	100	2.82391
Streptococcus_sinensis	0.452685	0.452685	0.0665969		0.030834	0.0582873	0.020841	0.0402593	0	0	0.02193	100	0.02193	0.1117	100	0.1117	0	100	0	0.17471	100	0.17471	0	100	0	0	100	0	0	100	0	0	100	0	0	100	0	0	100	0	0	100	0	0	100	0	0	100	0
Streptococcus_sobrinus	0.733244	0.733244	0.0266199		0.001513	0.004539	0.001135	0.003405	0	0	0	100	0	0	100	0	0.01513	100	0.01513	0	100	0	0	100	0	0	100	0	0	100	0	0	100	0	0	100	0	0	100	0	0	100	0	0	100	0	0.01135	100	0.01135
Streptococcus_sp_A12	0.689982	0.689982	0.0317536		0.036608	0.0592201	0.01912	0.0293118	0.0227783	0.0331806	0.01903	100	0.01903	0.17414	100	0.17414	0	100	0	0.12411	100	0.12411	0	100	0	0	100	0	0	100	0	0	100	0	0	100	0	0.0488	100	0.0488	0	100	0	0.09612	100	0.09612	0	100	0
Streptococcus_sp_F0442	0.331455	0.331455	0.0915568		0.001197	0.003591	0.027391	0.0722217	0.0736417	0.154405	0	100	0	0	100	0	0	100	0	0.01197	100	0.01197	0	100	0	0	100	0	0	100	0	0	100	0	0	100	0	0	100	0	0.00726	100	0.00726	0.02066	100	0.02066	0.00273	100	0.00273
Streptococcus_sp_HMSC034E03	0.763717	0.763717	0.0231672		0.08216	0.132502	0.151141	0.321852	0.07989	0.0954745	0.00948	100	0.00948	0.00291	100	0.00291	0	100	0	0.25441	100	0.25441	0.41405	100	0.41405	0.0185	100	0.0185	0.04039	100	0.04039	0	100	0	0.06818	100	0.06818	0.01368	100	0.01368	0	100	0	0.03966	100	0.03966	0.08221	100	0.08221
Streptococcus_sp_HMSC067H01	0.251223	0.251223	0.113189		0.080707	0.110394	0.183398	0.136909	0.213367	0.239059	0.01017	100	0.01017	0	100	0	0	100	0	0.3006	100	0.3006	0.27768	100	0.27768	0	100	0	0.03991	100	0.03991	0	100	0	0.11995	100	0.11995	0.05876	100	0.05876	0.10792	100	0.10792	0.09987	100	0.09987	0.06204	100	0.06204
Streptococcus_sp_HMSC071D03	0.927065	0.927065	0.00656373		0.032123	0.0408493	0.036707	0.0590517	0.0258867	0.0502518	0	100	0	0.01064	100	0.01064	0.09725	100	0.09725	0.11871	100	0.11871	0	100	0	0.01934	100	0.01934	0	100	0	0	100	0	0.02945	100	0.02945	0.04584	100	0.04584	0.05148	100	0.05148	0	100	0	0.01058	100	0.01058
Streptococcus_sp_HPH0090	0.854396	0.854396	0.0135903		0.014372	0.0237113	0.011017	0.016837	0.00879	0.0110666	0.0352	100	0.0352	0	100	0	0	100	0	0.03752	100	0.03752	0.071	100	0.071	0	100	0	0	100	0	0	100	0	0	100	0	0	100	0	0	100	0	0	100	0	0.04988	100	0.04988
Streptococcus_sp_M334	0.32694	0.32694	0.0926395		0.309016	0.566732	0.148145	0.192416	0.00229	0.0051206	0	100	0	0	100	0	1.85915	100	1.85915	0.77661	100	0.77661	0	100	0	0.16472	100	0.16472	0	100	0	0	100	0	0.00681	100	0.00681	0.28287	100	0.28287	0.13473	100	0.13473	0.03837	100	0.03837	0.02143	100	0.02143
Streptococcus_sp_NLAE_zl_C503	0.659859	0.659859	0.0355048		0.027444	0.0625769	0.114541	0.325401	0.0404717	0.0904974	0	100	0	0	100	0	0	100	0	0.20442	100	0.20442	0	100	0	0	100	0	0	100	0	0	100	0	0	100	0	0.07002	100	0.07002	1.09013	100	1.09013	0	100	0	0.01921	100	0.01921
Streptococcus_sp_oral_taxon_056	0.145769	0.145769	0.154186		0.010423	0.0161644	0.011885	0.0198101	0.0604417	0.0957663	0	100	0	0.04222	100	0.04222	0.00202	100	0.00202	0.02247	100	0.02247	0	100	0	0	100	0	0	100	0	0	100	0	0.03752	100	0.03752	0	100	0	0.02256	100	0.02256	0	100	0	0	100	0
Streptococcus_sp_oral_taxon_058	0.690071	0.690071	0.0317427		0.022784	0.0553942	0.020162	0.0363339	0.003935	0.00879893	0	100	0	0	100	0	0	100	0	0.04349	100	0.04349	0	100	0	0	100	0	0	100	0	0	100	0	0	100	0	0.18435	100	0.18435	0.11548	100	0.11548	0	100	0	0	100	0
Streptococcus_sp_SK643	0.467382	0.467382	0.064		0	0	0.046781	0.140343	0	0	0	100	0	0	100	0	0	100	0	0	100	0	0	100	0	0	100	0	0	100	0	0	100	0	0	100	0	0	100	0	0	100	0	0	100	0	0	100	0
Streptococcus_vestibularis	0.407709	0.407709	0.0750518		0.041534	0.0664178	0.223857	0.399627	0.118207	0.264318	0	100	0	0	100	0	0	100	0	0.03269	100	0.03269	0.17211	100	0.17211	0	100	0	0.1705	100	0.1705	0	100	0	0.04004	100	0.04004	0	100	0	0.3706	100	0.3706	0	100	0	0.00183	100	0.00183
Streptococcus_viridans	0.703515	0.703515	0.0301168		0.057345	0.105943	0.05972	0.17916	0.12344	0.179758	0.05019	100	0.05019	0	100	0	0.35676	100	0.35676	0	100	0	0	100	0	0.05617	100	0.05617	0	100	0	0.11033	100	0.11033	0	100	0	0	100	0	0	100	0	0	100	0	0	100	0
Tannerella_forsythia	0.21547	0.21547	0.124949		0.244412	0.37359	0.31131	0.296584	1.39826	2.53168	0	100	0	0.42443	100	0.42443	0	100	0	0.34983	100	0.34983	0	100	0	0.12669	100	0.12669	0.19166	100	0.19166	0.00335	100	0.00335	0.07035	100	0.07035	1.27781	100	1.27781	0.28702	100	0.28702	0.33746	100	0.33746	0	100	0
Tannerella_sp_oral_taxon_808	0.473945	0.473945	0.0628644		0.016653	0.0464343	0.000601	0.001803	0.0181133	0.0251766	0.15578	100	0.15578	0	100	0	0	100	0	0.0032	100	0.0032	0	100	0	0	100	0	0	100	0	0.00755	100	0.00755	0	100	0	0	100	0	0	100	0	0	100	0	0	100	0
Tannerella_sp_oral_taxon_HOT_286	0.237284	0.237284	0.11758		0.131437	0.227809	0.095921	0.125025	0.343932	0.448781	0.10481	100	0.10481	0.07353	100	0.07353	0	100	0	0.21244	100	0.21244	0	100	0	0	100	0	0.1046	100	0.1046	0	100	0	0.78625	100	0.78625	0.03274	100	0.03274	0.03541	100	0.03541	0.03383	100	0.03383	0	100	0
Treponema_denticola	0.382906	0.382906	0.0800862		0.29736	0.35868	0.077485	0.112117	0.379108	0.743003	0.05455	100	0.05455	1.11114	100	1.11114	0.08379	100	0.08379	0.06494	100	0.06494	0	100	0	0.03046	100	0.03046	0.31806	100	0.31806	0.50757	100	0.50757	0.05535	100	0.05535	0.74774	100	0.74774	0.07407	100	0.07407	0.0421	100	0.0421	0	100	0
Treponema_lecithinolyticum	0.813157	0.813157	0.0178245		0.011398	0.0286839	0.021859	0.040536	0.0176167	0.0309274	0	100	0	0	100	0	0	100	0	0	100	0	0	100	0	0.01806	100	0.01806	0	100	0	0	100	0	0	100	0	0.09592	100	0.09592	0	100	0	0	100	0	0	100	0
Treponema_maltophilum	0.265981	0.265981	0.108776		0.016719	0.0174671	0	0	0.05539	0.123856	0.03203	100	0.03203	0.0494	100	0.0494	0.00307	100	0.00307	0.03444	100	0.03444	0	100	0	0	100	0	0	100	0	0.03168	100	0.03168	0.01295	100	0.01295	0.00362	100	0.00362	0	100	0	0	100	0	0	100	0
Treponema_medium	0.472358	0.472358	0.0631378		0.013945	0.0131562	0.006064	0.0099921	0.00997333	0.0176958	0.04079	100	0.04079	0.02931	100	0.02931	0.00649	100	0.00649	0.02124	100	0.02124	0	100	0	0	100	0	0	100	0	0.00671	100	0.00671	0.01588	100	0.01588	0.01903	100	0.01903	0.02416	100	0.02416	0	100	0	0	100	0
Treponema_putidum	0.467382	0.467382	0.064		0.000123	0.000369	0	0	0	0	0	100	0	0	100	0	0	100	0	0.00123	100	0.00123	0	100	0	0	100	0	0	100	0	0	100	0	0	100	0	0	100	0	0	100	0	0	100	0	0	100	0
Treponema_socranskii	0.261351	0.261351	0.110136		0.020828	0.0172949	0.014964	0.0433609	0.0941767	0.181008	0.02928	100	0.02928	0.04306	100	0.04306	0.01177	100	0.01177	0.02583	100	0.02583	0	100	0	0	100	0	0	100	0	0.02723	100	0.02723	0.01909	100	0.01909	0.05202	100	0.05202	0	100	0	0	100	0	0	100	0
Treponema_sp_OMZ_838	0.273549	0.273549	0.106599		0.01027	0.0199026	0	0	0.00608333	0.00906904	0.00098	100	0.00098	0.06491	100	0.06491	0	100	0	0.02668	100	0.02668	0	100	0	0	100	0	0	100	0	0.00068	100	0.00068	0.00945	100	0.00945	0	100	0	0	100	0	0	100	0	0	100	0
Treponema_vincentii	0.214213	0.214213	0.125394		0.062124	0.114431	0.004797	0.0113991	0.009025	0.016273	0.02186	100	0.02186	0.36196	100	0.36196	0.00217	100	0.00217	0.19135	100	0.19135	0	100	0	0	100	0	0	100	0	0	100	0	0.03715	100	0.03715	0.00675	100	0.00675	0	100	0	0	100	0	0	100	0
Veillonella_atypica	0.980245	0.980245	0.00173354		1.18731	1.56777	1.07526	1.48447	1.22753	1.53575	0.25042	100	0.25042	0	100	0	0.00783	100	0.00783	4.64947	100	4.64947	3.26451	100	3.26451	0.56969	100	0.56969	0.81994	100	0.81994	0	100	0	2.31119	100	2.31119	0	100	0	0.83304	100	0.83304	1.32824	100	1.32824	0.26013	100	0.26013
Veillonella_dispar	0.471774	0.471774	0.0632386		0.37172	0.361024	0.699045	0.765476	0.430942	0.503051	0.33164	100	0.33164	0	100	0	0.17496	100	0.17496	0.42696	100	0.42696	0.94676	100	0.94676	0.17235	100	0.17235	0.6728	100	0.6728	0	100	0	0.99173	100	0.99173	0	100	0	0.7056	100	0.7056	0.53026	100	0.53026	2.37698	100	2.37698
Veillonella_infantium	0.781205	0.781205	0.0212423		0.553218	0.63528	0.429586	0.320934	0.394617	0.273128	0.06305	100	0.06305	0.02534	100	0.02534	0.13128	100	0.13128	1.27509	100	1.27509	1.38036	100	1.38036	0.09742	100	0.09742	1.64525	100	1.64525	0	100	0	0.90931	100	0.90931	0.00508	100	0.00508	0.83696	100	0.83696	0.33649	100	0.33649	0.8231	100	0.8231
Veillonella_parvula	0.824921	0.824921	0.016597		1.86665	1.94843	1.90354	2.10134	1.32313	0.880074	1.48839	100	1.48839	0.15209	100	0.15209	1.09932	100	1.09932	3.02454	100	3.02454	1.83263	100	1.83263	7.16075	100	7.16075	1.28487	100	1.28487	0.44064	100	0.44064	1.91309	100	1.91309	0.27015	100	0.27015	2.30488	100	2.30488	0.81211	100	0.81211	2.94588	100	2.94588
Veillonella_rodentium	0.467382	0.467382	0.064		0.000212	0.000636	0	0	0	0	0	100	0	0	100	0	0	100	0	0.00212	100	0.00212	0	100	0	0	100	0	0	100	0	0	100	0	0	100	0	0	100	0	0	100	0	0	100	0	0	100	0
Veillonella_rogosae	0.347062	0.347062	0.0879147		0.031221	0.0540805	0.121365	0.183781	0.0817633	0.0965651	0	100	0	0	100	0	0.0035	100	0.0035	0.08465	100	0.08465	0.17095	100	0.17095	0	100	0	0.05087	100	0.05087	0	100	0	0.00224	100	0.00224	0	100	0	0	100	0	0.44807	100	0.44807	0	100	0
Veillonella_sp_T11011_6	0.647091	0.647091	0.0371421		0.140397	0.188085	0.217457	0.285961	0.109398	0.171566	0.00338	100	0.00338	0	100	0	0.11308	100	0.11308	0.44619	100	0.44619	0.26853	100	0.26853	0	100	0	0.05964	100	0.05964	0	100	0	0.51315	100	0.51315	0	100	0	0.01134	100	0.01134	0.31525	100	0.31525	0.55878	100	0.55878
Veillonella_tobetsuensis	0.742935	0.742935	0.0255079		0.101215	0.176485	0.056266	0.0958766	0.09701	0.0830624	0.05838	100	0.05838	0	100	0	0	100	0	0.14917	100	0.14917	0	100	0	0	100	0	0.58197	100	0.58197	0	100	0	0.22263	100	0.22263	0	100	0	0.01631	100	0.01631	0	100	0	0	100	0
[truncated: 39 more columns]
