# Supplementary material for: Alterations of the Oral Microbiota Profiles in Chinese Patient With Oral Cancer
Source: Front Cell Infect Microbiol. 2021 Dec 9;11:780067. doi: 10.3389/fcimb.2021.780067 (PMC8696029; doi:10.3389/fcimb.2021.780067)
Supplement: Supplementary Table 5 — Microbial pathways associated with three groups. [file Table_5.xlsx]

## Sheet: Sheet1
pathways	N8	C9	C8	C1	N4	C5	C4	Q2	C2	Q4	N1	Q5	C7	Q1	N7	N6	C3	Q6	N10	N2	Q3	C10	C6	N3	N9	N5
PWY_3841	0.00893483	0.00904409	0.0101716	0.0107253	0.00939314	0.0103085	0.00946096	0.00947295	0.0107976	0.0100715	0.00926157	0.0125023	0.00958214	0.00846306	0.00841115	0.00947353	0.0095856	0.0101244	0.00887482	0.00939512	0.00987956	0.00830129	0.00989357	0.00962447	0.0103583	0.0094205
PWY_6892	0	4.26805e-05	5.1616e-05	2.36848e-05	0.000277924	0.000915744	0.000205813	0.000182534	0	0	0	0	0.00283548	9.72158e-05	4.03008e-05	0	5.37739e-05	2.56254e-05	8.56506e-05	0.000126804	0.000110582	0.000269249	0.000575772	0	0	0
PWY_7228	0.0103244	0.00752053	0.00759928	0.00685502	0.00800609	0.00748274	0.00861486	0.00693448	0.00720372	0.00777499	0.00880089	0.00730172	0.00965725	0.00752158	0.00868266	0.0104319	0.00806411	0.00861488	0.00778145	0.00833269	0.0067158	0.00824412	0.0080346	0.00862764	0.0089382	0.00981972
PWY_6385	0.00861864	0.0085138	0.00989127	0.0102348	0.00866066	0.00992011	0.00837858	0.00978308	0.00971408	0.00900352	0.00868119	0.0106802	0.0104042	0.00833609	0.00857067	0.00870696	0.00954285	0.0094756	0.00827348	0.00920636	0.00974764	0.00833543	0.00951107	0.00840375	0.00836694	0.00907353
HISTSYN_PWY	0.000870801	0.0027269	0.00246812	0.00269958	0.00225879	0.00150291	0.00239522	0.0016732	0.00189796	0.00161983	0.00149694	0.00130459	0.00484202	0.00285126	0.00248673	0.000778874	0.00240247	0.00349604	0.00198752	0.00225497	0.00258335	0.00278037	0.00157926	0.00289147	0.00201717	0.000440096
ARGININE_SYN4_PWY	0	0.000501045	0.000515175	0.00010337	0.000433959	0.000225649	0.000112812	7.75088e-05	0.000369652	0	0.000466208	0.000435208	0.00374568	0.000179443	0.00027388	6.4076e-05	0.000554627	0.000606357	0	0.000195523	0.000430622	0.000615126	0.000496887	5.36593e-05	0.000476828	0.000248231
PWY_5973	0.00847506	0.00759886	0.00892717	0.00816312	0.00829917	0.00867227	0.00837355	0.00806782	0.00825635	0.00852692	0.00823662	0.00640656	0.00921242	0.00821083	0.00845629	0.00818935	0.00810642	0.00776935	0.00781796	0.00669919	0.00847621	0.00874913	0.00759703	0.00830172	0.0086484	0.00885309
PWY_6163	0.00724441	0.0064766	0.00801839	0.00746245	0.00692244	0.00868699	0.00689615	0.00828485	0.00757101	0.00732062	0.00756828	0.0061809	0.00813574	0.00659565	0.00684944	0.00702115	0.00757651	0.00685911	0.00713883	0.00719633	0.00738628	0.00669523	0.00656555	0.00730795	0.0060919	0.00733265
PWY_7115	0.00135332	0.00263606	0.00214409	0.00245717	0.002476	0.00084327	0.00222129	0.00188637	0.00136953	0.00226139	0.00204971	0	0.00261574	0.00287706	0.00242178	0.00151444	0.00200913	0.00338815	0.00205057	0.0016413	0.0024071	0.00292537	0.0014895	0.00134682	0.00256315	0
ANAGLYCOLYSIS_PWY	0.00832568	0.00755886	0.00829301	0.00855926	0.00768757	0.00822827	0.00760728	0.00834046	0.00843811	0.00886173	0.00753375	0.0121397	0.00752621	0.00731638	0.00731566	0.00829823	0.00757296	0.00795292	0.00765893	0.00805211	0.00851789	0.00713717	0.00826168	0.00784678	0.00815413	0.0105522
PWY_922	0.00177026	0.0025197	0.00101744	0.00167134	0.00184929	0.00132435	0.00162236	0.00121298	0.00212844	0.00169587	0.00216279	0.00505062	0.000995407	0.00195066	0.00125092	0.00232805	0.00111571	0.00147763	0.00246899	0.00225153	0.00145258	0.00120147	0.00145736	0.00123426	0.00167323	0.00393621
PWY_7221	0.00997253	0.0084735	0.00995244	0.0102626	0.00884893	0.0102878	0.00874751	0.0100984	0.0105883	0.00929922	0.00877579	0.0118236	0.0112582	0.00783706	0.00876257	0.0102044	0.00943881	0.00912076	0.00845804	0.00973223	0.00980235	0.00881932	0.00996091	0.00900108	0.00906619	0.0119456
P461_PWY	0.00119146	0.00147031	0.000523784	0.00090299	0.000395365	0.000354688	0.000574207	0.000947299	0.000747598	0.00143884	0.000159133	0.00184922	0.000286234	0.000753567	0.000760962	0.000728155	0.00045796	0.000298531	0.00122049	0.00105321	0.000557819	0.000440913	0.000698384	0.00120358	0.000482009	0
THISYNARA_PWY	0.00279588	0.00362212	0.00492647	0.00456236	0.00361598	0.00524464	0.00263624	0.004627	0.00479711	0.00418367	0.0038516	0.00367143	0.00487148	0.00323327	0.00345988	0.00291763	0.00350423	0.00387885	0.00392047	0.00345848	0.00470748	0.00375282	0.00389432	0.00374886	0.00383012	0.00181596
PWY_5695	0.00644833	0.00950539	0.00964145	0.01	0.00854039	0.010337	0.00800546	0.00915681	0.00978571	0.0101093	0.0085537	0.00589638	0.0100536	0.00955449	0.00808547	0.0068641	0.00906113	0.00978171	0.00863393	0.00756371	0.0102196	0.00874235	0.0100458	0.0078918	0.0100574	0.00305201
PWY_6270	0.000216021	0.000117978	0.000861366	0.00167099	0.0012425	0.000312793	0.000195927	0.00043711	0.000242456	0.000394725	0.000655286	0	7.5273e-05	0.000339427	0.000320103	0.000385055	0.000533109	3.31183e-05	0.000669436	0.000662775	0.000872591	4.93796e-05	0.00190347	0.00136683	0.000580722	0
PWY_6168	0.00327235	0.00415883	0.0069604	0.00622139	0.00523669	0.00678638	0.00374945	0.00622049	0.00658462	0.00424213	0.00531457	0.00207339	0.00838582	0.00500672	0.00442975	0.00412824	0.0065779	0.00628987	0.00428825	0.00405044	0.0066767	0.00587956	0.00513562	0.00425257	0.00474173	0.00287003
COA_PWY	0.0078271	0.00837595	0.00867689	0.00919167	0.00713089	0.00894094	0.00607013	0.0081782	0.00891906	0.0067964	0.00732978	0.00474407	0.00941165	0.0072181	0.00727405	0.00771586	0.00819282	0.00787427	0.00687114	0.00749333	0.00820889	0.00715869	0.00806373	0.0069707	0.00552725	0.00820213
PYRIDNUCSYN_PWY	0.000744952	0.00212267	0.00422658	0.00428553	0.00261056	0.00407793	0.00247001	0.0035072	0.00360845	0.00240984	0.00188536	0.00144281	0.00552212	0.00196567	0.00190006	0.000606247	0.00308347	0.00311251	0.00195735	0.00132166	0.00359508	0.00280007	0.002799	0.00156502	0.002497	0.00145954
PWY_5347	0.00754305	0.00669228	0.00519292	0.00493923	0.00711739	0.00640769	0.00739703	0.00563303	0.00568727	0.00706009	0.00771376	0.00537295	0.00389663	0.00597062	0.00779706	0.00860151	0.00456205	0.00543693	0.00724571	0.00501471	0.00476094	0.0056998	0.00587425	0.00660283	0.00560329	0.0112029
PWY_5121	0.000207454	0.000158712	0.000863783	0.00134659	0.00101168	0.000523536	0.000276727	0.000691537	0.000422128	0.000338873	0.000684245	0	0.000149508	0.000374373	0.000363644	0.000474651	0.000837545	6.08883e-05	0.000682392	0.000944889	0.000918272	9.26095e-05	0.000714811	0.00153169	0.000635391	0
PWY_6151	0.0081653	0.00769897	0.00806704	0.00825993	0.00766844	0.00865923	0.0082988	0.0092664	0.00994133	0.00792555	0.00851654	0.0117742	0.00759598	0.00784092	0.00805386	0.00882335	0.00733606	0.00820373	0.00797174	0.00919807	0.00780552	0.00732507	0.00786332	0.007748	0.00819528	0.00974714
CITRULBIO_PWY	0	0.000705103	0.000721333	0.00109826	0.000615891	0.000325636	0.000167126	0.0002157	0.000525996	0.000635341	0.000649614	0.000930517	0.00143651	0.000312612	0.000393842	9.47933e-05	0.00143739	0.000943825	0	0.000288883	0.000622271	0.000867853	0.000709444	7.97077e-05	0.000685324	0.000301156
PWY_6353	0.00104403	0.000203911	0.000944172	0.00109268	0	0.00525269	0	0.000958947	0.00113646	0.000224725	0.000532388	0	0.00115594	0.00113125	0.000964879	0.00068326	0.000687818	0.00061646	0.000454282	0.00055833	0.00224312	0.000922788	0.00103175	0.0014462	0	0
FASYN_INITIAL_PWY	0.0033127	0.00527526	0.00396047	0.00182262	0.00461286	0.00256299	0.00382713	0.0039143	0.00390337	0.00431381	0.00399345	0.00631945	0.004511	0.00485223	0.00397323	0.0036982	0.00484129	0.00309799	0.0036578	0.00428369	0.00417964	0.00665096	0.00450633	0.00357121	0.00542599	0.0026602
P125_PWY	0.00197415	0.00144946	0.000502664	0.000612318	0.000591329	0.000641163	0.00125464	0.0010542	0.00132147	0.00120582	0.000430468	0	0.000325102	0.000974604	0.000265842	0.000475941	0.000655079	0.000676048	0.000828661	0.00131863	0.000287594	0.000157388	0.000271029	0.00135951	0.000553743	0.00197361
PWY_7328	0.00113232	0.000209694	0.000448477	0.000515777	0.000970325	0.00112155	0.00116994	0.00174776	0.000157732	0.00126915	0.00102861	0	0.000935337	0.00169423	0.000745551	0.00126197	0.00121755	0.000866653	0.00107566	0.00232601	0.00120474	0.00120524	0.000718117	0.00140332	0.00173446	0
PWY1G_0	0	0	0	3.45751e-05	0	0	0	5.69921e-05	7.41745e-05	0	0	0	0.000126125	0	0	0	3.30305e-05	0	0	6.50744e-05	0	4.99123e-05	0	0	0	0
PWY0_166	0.0102177	0.007848	0.00746501	0.00706055	0.00831423	0.00756577	0.00904536	0.00685768	0.0076822	0.00849923	0.00952073	0.00862661	0.00724405	0.00763708	0.00886035	0.0101604	0.00769777	0.00846239	0.00850938	0.00802707	0.00674084	0.00765292	0.00838112	0.00880811	0.0103838	0.0109706
FASYN_ELONG_PWY	0.00444285	0.00612595	0.00528352	0.0025646	0.00567348	0.00349508	0.00491684	0.00510777	0.00503278	0.00543269	0.00510475	0.00576907	0.00598951	0.00606421	0.00526058	0.00493516	0.0058816	0.00399462	0.00479558	0.00533753	0.00531155	0.00803561	0.00545794	0.00476145	0.00672461	0.0039257
PWY_4981	0.00176683	0.00194325	0.00162185	0.00276872	0.00134511	0.00183947	0.00149924	0.00207082	0.0021609	0.00222107	0.00131094	0.00424692	0.00185553	0.00160308	0.000860513	0.00101863	0.00279354	0.00224909	0.00201792	0.00358519	0.00170531	0.00164267	0.00276769	0.00222903	0.00131226	0.00188731
MET_SAM_PWY	0.00710445	0.00652371	0.00536161	0.00493421	0.0071707	0.00668127	0.00712846	0.00582094	0.00529648	0.00671063	0.00794407	0.00520155	0.00385377	0.00571825	0.00771131	0.00835632	0.00474028	0.0054642	0.00723525	0.00464698	0.00457435	0.00600117	0.00621528	0.00628071	0.00535164	0.0104227
PWY_724	0.00486643	0.0052182	0.00632101	0.00534586	0.00476803	0.00585691	0.00594399	0.00671589	0.00469316	0.00470664	0.00528842	0.00518795	0.00415804	0.00592453	0.00553513	0.00458947	0.0056167	0.00609053	0.00573425	0.00572418	0.00572889	0.0056691	0.00594768	0.00598432	0.00479601	0.0014197
COBALSYN_PWY	0.000340407	0.000891208	0.0012441	0.0014741	0.000650517	0.00150446	0.000630407	0.00128034	0.000925319	0.00063554	0.000622638	0.000385517	0.000606779	0.000742288	0.000378101	0	0.00164474	0.00128046	0.000319848	0.000659067	0.00194157	0.000625705	0.00121158	0.0012893	0	0.000122266
P185_PWY	0.00288586	0.00270882	0.00161335	0.00234778	0.00154773	0.00247775	0.00146915	0.00103064	0.00204853	0.00285859	0.00256621	0	0.00196773	0.000998895	0.000931982	0.00261614	0.00183719	0.00077146	0.0018238	0.00176846	0.00112539	0.00159402	0.00209836	0.00183619	0.00148231	0.00374827
P42_PWY	0.000607584	0.000550399	0.0016167	0.00171528	0.000842795	0.0015093	0.0012468	0.00171022	0.00109459	0.00127742	0.000916246	0	0.00135794	0.000976602	0.000466369	0.000425101	0.0018726	0.000931092	0.000921201	0.00137225	0.00124875	0.00151629	0.00166876	0.00117438	0.00121438	0.000442827
PWY_1269	0.00107502	0.00201429	0.00249478	0.00215627	0.00209477	0.00133106	0.0021822	0.00183282	0.000824782	0.00182174	0.00188469	0	0.00343779	0.00316432	0.00212816	0.00123632	0.0025466	0.00400654	0.00155569	0.00122505	0.00362038	0.00276368	0.00241006	0.00129861	0.00193722	0.000517987
FUCCAT_PWY	0.00059744	0.000126819	0	0	0.000230966	6.61774e-05	0.000176375	8.1164e-05	0	0	2.83984e-05	0	0.000611164	4.489e-05	0.000268958	0.000308059	2.03271e-05	0.00012118	0.000533257	8.95671e-05	8.18684e-05	0	0	0.000335605	0	0
PWY_5920	0.000647888	0.00143204	0.00201322	0.00183412	0.00179825	0.000715746	0.00157201	0.000745887	0.00123449	0.00143725	0.00134153	0	0.00148845	0.00207014	0.00158903	0.000522812	0.00189061	0.00299692	0.00138833	0.0003803	0.00212768	0.0025092	0.0010875	0.000523705	0.000596504	0
TRNA_CHARGING_PWY	0.0105488	0.00902661	0.00999853	0.0100099	0.00908239	0.0109167	0.00899198	0.00984701	0.0107936	0.00995584	0.00949565	0.0146849	0.0100016	0.00821318	0.00918691	0.0103788	0.00973743	0.00939284	0.00916378	0.00906994	0.010134	0.00878865	0.0100604	0.00926877	0.00913764	0.0126016
PWY_7220	0.0120961	0.00849816	0.0104456	0.0079142	0.00961049	0.0112659	0.00893666	0.00799122	0.00869227	0.00938574	0.00985799	0.0182387	0.00830098	0.00758702	0.00905468	0.0113966	0.00786491	0.00812352	0.0102298	0.00955926	0.00799075	0.0113885	0.0100175	0.00877625	0.00882408	0.0174251
PWY_6122	0.00899839	0.00764658	0.0077689	0.00880446	0.00749895	0.00825706	0.00766471	0.00863329	0.00886709	0.00768204	0.00692576	0.0105696	0.00800106	0.00708323	0.00834961	0.00840228	0.00748301	0.00674639	0.00810512	0.00852009	0.00777929	0.00660186	0.00792486	0.00880017	0.00749773	0.0115304
PWY_7003	0.000573696	0.000749269	0.0017119	0.0013929	0.000826271	0.00188267	0.00121241	0.00126605	0.00142178	0.000951811	0.00155153	0	0.000410313	0.00108767	0.000575165	0.000705741	0.00170694	0.000970311	0.000744021	0.000895578	0.00117575	0.00029733	0.00152383	0.00118842	0.000314146	0.00127251
GLYCOGENSYNTH_PWY	0.00692769	0.00537099	0.0043905	0.00506482	0.00564054	0.00475606	0.00522977	0.00402499	0.0057591	0.0051597	0.00644642	0.0079926	0.00435922	0.00521497	0.00573017	0.0067832	0.00442517	0.0049285	0.00591548	0.0051241	0.00460673	0.00433331	0.00494132	0.00484775	0.00538487	0.00654743
PWY_6125	0.0103875	0.00742194	0.00767528	0.00674089	0.00800435	0.00767987	0.00838635	0.00678493	0.00713958	0.00775486	0.00869429	0.00793012	0.00899467	0.00724929	0.00851798	0.010433	0.00770375	0.00823201	0.00789278	0.00819761	0.00663937	0.00836135	0.00804593	0.00834517	0.00860213	0.0104313
PWY_5189	0.000952724	0.00317988	0.00246584	0.00175763	0.0021006	0.0011383	0.00126054	0.00128367	0.00190802	0.00178611	0.00118916	0	0.00126051	0.00221357	0.00194745	0.000563379	0.00241279	0.00331801	0.00133679	0.00172046	0.0027317	0.00333557	0.00205735	0.00109218	0.00166914	0
PWY_5505	0	0	5.77654e-05	0	0	0	0	0	0.000171671	0	0	0	0	0	0	0	4.21038e-05	0	0	0	3.8093e-05	0	0	0	0	0
PWY_5097	0.00423297	0.00484498	0.0067425	0.00510088	0.00430457	0.00591878	0.00553046	0.00710562	0.00415202	0.00421389	0.00478214	0.00440544	0.0042335	0.00573506	0.00506601	0.00389393	0.00545891	0.00599331	0.00539945	0.00522479	0.00580535	0.00556959	0.0058027	0.00562693	0.00423648	0.00104118
PWY0_1415	0.000563529	0.00109877	0.000922007	0.00180357	0.000782626	0.000589843	0.00106867	0.000790192	0.000847406	0.000729227	0.000812564	0	0.00155284	0.0012551	0.00085358	0.000488423	0.00138974	0.00187979	0.000999176	0.000423394	0.00114113	0.00144545	0.000585174	0.000600741	0.000870186	0
PEPTIDOGLYCANSYN_PWY	0.0083702	0.00827289	0.00985028	0.0101482	0.00839757	0.0100304	0.00815136	0.009855	0.00958926	0.00876726	0.00840823	0.0104939	0.0101903	0.00794425	0.00833338	0.00841794	0.00948173	0.00922089	0.00802742	0.00929382	0.00962366	0.00811852	0.00939588	0.00828089	0.00808962	0.00870804
PWY0_1296	0.0088861	0.00585742	0.00469021	0.00493997	0.00636575	0.00634353	0.00654494	0.00484588	0.00591029	0.00691019	0.0082614	0.0116996	0.00256439	0.00533328	0.00675926	0.00941043	0.00543903	0.00439844	0.00678351	0.00558087	0.00458685	0.00400704	0.00685292	0.00699266	0.00645704	0.00968875
PWY_5791	0.00105994	0.000665784	0.00186244	0.00134623	0.00105005	0.00192897	0.00183823	0.002686	0.00151021	0.00181297	0.00174081	0	0.00107517	0.00150031	0.000826021	0.00137483	0.00272876	0.00107052	0.00121815	0.00267318	0.00194327	0.00140225	0.00176356	0.00276971	0.00186441	0
GLUCOSE1PMETAB_PWY	0.001262	0.000411713	0.000363992	0.000418273	0.000820361	0.00093497	0.00173734	0.00148372	0.000135757	0.00221508	0.000990179	0	0.000773454	0.00153367	0.000638286	0.00113424	0.000994979	0.000725603	0.0010072	0.00220439	0.00102033	0.00139365	0.00059229	0.00125119	0.00161833	0
PWY_7219	0.0112958	0.0108931	0.0103808	0.0105424	0.0109909	0.0126258	0.0100411	0.0104422	0.0114043	0.0111483	0.0114061	0.0192939	0.0119418	0.00973764	0.0113533	0.0115111	0.0101168	0.0100185	0.0105199	0.010553	0.0105684	0.00888628	0.0121877	0.0112393	0.00956873	0.0161318
HEXITOLDEGSUPER_PWY	0.00319365	0.0034376	0.00197428	0.00281549	0.00298788	0.00152519	0.00220396	0.00354575	0.00286219	0.00379454	0.000817299	0.00350501	0.00124128	0.00253487	0.00252736	0.00215892	0.00187524	0.00132448	0.00332121	0.00341469	0.00204359	0.00175194	0.00245111	0.00410274	0.0020055	0
TEICHOICACID_PWY	6.25047e-05	0.000484788	0.000555177	0.000543929	0.00063307	0.000942491	0.000364424	0.000548869	0.000511954	0.000604052	0.000969776	0	0.000600497	0.000241837	0.000559576	0.000781246	0.000603726	0.000301389	0.000448813	0.000835312	0.000553495	0.000503075	0.000516156	0.000928205	0	0.000445489
PWY_6897	0.00728911	0.00400371	0.00445204	0.00479271	0.00437111	0.00426059	0.00380691	0.00482437	0.00565259	0.00449476	0.00477727	0.00223408	0.00429285	0.00440236	0.00477475	0.00589759	0.00445905	0.00445909	0.00432435	0.00381776	0.00482842	0.00431964	0.00397927	0.00473479	0.00337926	0.00559927
SO4ASSIM_PWY	0.00113408	0.00180864	0.000866033	0.00150261	0.00154916	0.000223081	0.00127848	0.000344011	0.000345996	0.000933661	0.000891064	0	0.00142197	0.00164274	0.00185433	0.000889217	0.000482718	0.00256971	0.00116712	0.000227886	0.001389	0.00110117	0.000498265	0.000722249	0.0017824	0.000132314
PWY_5464	0	0.000930259	0.000981421	0.00157556	0.000166913	0.000730959	0	0.0013365	0.000869307	0	0	0	0.000980953	0.000240204	0.000203147	0	0.000982067	0.00116787	0	0.000326858	0.00065383	0.000589942	0.000842021	0.000740792	0	0.000409792
PWYG_321	0.00359356	0.00273696	0.00477191	0.00229189	0.00485406	0.00316605	0.00439394	0.00471972	0.00412249	0.00444811	0.00456581	0	0.00306011	0.00531023	0.00409499	0.00390658	0.00558288	0.00348225	0.0037276	0.00491654	0.00467898	0.00278438	0.00513648	0.00443795	0.00505365	0
PWY0_881	0	0	0	8.03253e-05	0	0	0	0	0	0	0	0	0	0	0	0	0.000449608	0	0	0	0	0.000797962	0	0	0	0.000741682
PANTOSYN_PWY	0.0014474	0.00399416	0.00639081	0.00643992	0.00374969	0.00597831	0.00319527	0.00548841	0.00584489	0.00434661	0.00274412	0.00321988	0.00749575	0.00400874	0.00363388	0.000983399	0.00530396	0.00598034	0.00295273	0.00519354	0.00601614	0.00460989	0.00506479	0.00303893	0.00332148	0.00168501
PWY_5188	0.00199381	0.00362934	0.00343893	0.00378491	0.00317655	0.00231868	0.00308482	0.00394636	0.00235881	0.00271105	0.00251383	0.00114739	0.00275309	0.00408136	0.00329242	0.00195115	0.00430939	0.0052344	0.00265715	0.00431561	0.00398927	0.00414408	0.00334175	0.00372156	0.00293616	0.000776984
METHGLYUT_PWY	0.000209093	0.000272248	0.000184443	0.000703399	0.000284466	0.000269109	0.000367415	6.80249e-05	0.000239273	0.000139803	0.000259604	0	0.000660798	0.000204721	0.000135969	0.000172271	0.000518964	0.000162788	5.13904e-05	0.000632389	0.000266999	0.000255624	0.000163698	0.000160836	0	0
P124_PWY	0.000305556	0.00113163	0.000707655	0.00112868	0.00125374	0.00127952	0.00152004	0.000810511	0.00204478	0.00160774	0.00114093	0.00731061	0.000743647	0.00172612	0.000385917	0.00104803	0.000670465	0.00156397	0.000816793	0.00221338	0.00116669	0.000803655	0.00184754	0.000603336	0	0
PWY_6147	0.00685955	0.00529554	0.00815542	0.00555602	0.00611965	0.00708042	0.00577674	0.00688149	0.00600406	0.00571864	0.00588744	0.00150417	0.0040654	0.00650716	0.00689431	0.00684292	0.00610578	0.00669548	0.00567459	0.00588978	0.00808744	0.00639637	0.0072475	0.00565289	0.00675647	0.00668705
PWY_5837	0.00105994	0.000665784	0.00186244	0.00134623	0.00105005	0.00192897	0.00183823	0.002686	0.00151021	0.00181297	0.00174081	0	0.00107517	0.00150031	0.000826021	0.00137483	0.00272876	0.00107052	0.00121815	0.00267318	0.00194327	0.00140225	0.00176356	0.00276971	0.00186441	0
PWY_7282	0.00427369	0.004089	0.00369632	0.00389942	0.00450372	0.00371464	0.00421772	0.00354502	0.00357334	0.00489434	0.00383351	0.0018522	0.00567386	0.00423018	0.00485612	0.00389204	0.00443733	0.00366454	0.00411873	0.00394526	0.00374233	0.0037399	0.00327806	0.00389518	0.00349627	0.00195696
PWY_7400	0.00172574	0.00386949	0.00315717	0.00384808	0.00304381	0.00205803	0.00352969	0.00260928	0.0024848	0.00302236	0.00264701	0.00125424	0.00298288	0.00384857	0.00302943	0.0012765	0.00349175	0.00418049	0.00343865	0.00285423	0.00285456	0.00309057	0.00300186	0.00380108	0.00339338	0.000629606
PWY_7196	0	5.76299e-05	0.00026435	0.000211744	0.00030053	0.000522387	0.00014053	0.00028928	0.000540502	0	0.000182464	0.00195344	0.0021394	2.09629e-05	2.86293e-05	0.000408877	0.000817239	8.71902e-05	0.000174973	0.000249822	0	0	0.000549644	0.00021812	0.0017195	0.00183792
PWY_5898	0.00143466	0.00125637	0.00318562	0.00249261	0.00171132	0.00291387	0.00223943	0.00406874	0.00276525	0.00242005	0.0023527	0	0.00243923	0.00232501	0.0015034	0.00186067	0.00358824	0.00195786	0.00175608	0.00398476	0.00322292	0.00244939	0.00284345	0.00292834	0.00209851	0
GLUCONEO_PWY	0.00206915	0.00384412	0.00470996	0.00503012	0.00416153	0.00441	0.00428162	0.00535578	0.00470001	0.0043595	0.00396378	0	0.00505339	0.00430362	0.00336978	0.00246453	0.00472304	0.00414849	0.00393156	0.00447433	0.00497222	0.00478699	0.00462794	0.0042139	0.00463073	0.00296609
PWY_1042	0.0074064	0.00573321	0.00839996	0.008534	0.00594887	0.00884309	0.0065883	0.00931313	0.00839735	0.0077253	0.00652681	0.00962222	0.0103524	0.0061712	0.005922	0.00787095	0.00799456	0.00646657	0.00621532	0.00728561	0.00851054	0.00648059	0.0076399	0.00756581	0.00738787	0.00897102
PWY0_781	0.00184177	0.00379155	0.00406102	0.00380066	0.00398504	0.0034739	0.00393273	0.00352474	0.00332845	0.00356598	0.00405155	0	0.00310438	0.00412903	0.00374541	0.00203968	0.00336017	0.00401766	0.00360252	0.00348567	0.00414176	0.00451281	0.00397577	0.0037138	0.00392886	0
PWY_7031	0	0	0	0	0	0	0	9.30523e-05	0	0	0	0	0	0	1.74851e-05	0	2.57661e-05	1.18752e-05	0	0	4.6942e-05	0.000100719	0	0	0	0
PWY_5022	5.8843e-05	0.000111958	9.52516e-05	0.000129937	0.000128606	0	0.000194136	4.90286e-05	0.000152331	0	0.000199334	0.000437057	0.000263925	0.00016626	3.81546e-05	1.95061e-05	0.000169152	0.000125055	0.000109915	0.000256339	0.000136198	0.000160387	0	0.000269499	0.000179759	0.000153156
PWY_6969	4.75637e-05	0.00074712	0.000814026	0.000516888	0.000123285	0.000569803	0	0.00118011	0.000414589	0.000230216	0	0	0.000198331	0.000349674	0.000608524	0	0.000537976	0.000301513	0	0.000247742	0.000133823	0.000278723	0.000638437	0.000541901	0	0.000265591
PWY0_862	0.00559398	0.00563471	0.00463332	0.00209482	0.00499799	0.00290271	0.00425066	0.00457387	0.00441792	0.00477554	0.00441859	0.00535948	0.00539959	0.00545994	0.00458024	0.00435773	0.00541714	0.00344862	0.0041569	0.00491597	0.00471786	0.00764793	0.00491318	0.00411372	0.00607373	0.00313457
UDPNACETYLGALSYN_PWY	0	0.000341764	0.000195435	0.000203088	0.000543897	0.000118341	0	3.35137e-05	6.67243e-05	0.000348552	0.000774905	0.00236376	0	0.000196362	0.000115507	0.00109975	0.000119928	0.000308157	0.000208407	0.000139193	0.000213419	0.000127891	0.000117357	0.000278941	0.000139811	0.000221067
1CMET2_PWY	0.00859091	0.00829645	0.00883712	0.00814438	0.00862096	0.00930077	0.00852574	0.00903779	0.00856129	0.00867802	0.00887583	0.010545	0.00832618	0.00823781	0.00820658	0.00944905	0.00839088	0.00856271	0.008354	0.00870264	0.0090305	0.00754545	0.00891327	0.00877708	0.00878158	0.00890389
PWY4LZ_257	0.000513752	0.000181966	0.000696948	0.0013012	0.000256712	0.000547013	0.00100933	0.000635836	0.000734877	0.000567806	0.00123745	0	0.000450568	0.000958817	0.000533404	0.000575418	0.00054414	0.000709117	0.000552967	0.000548545	0.000812605	0.00014109	0.00053461	0.00026346	0.000283063	0
PWY66_399	0.00110368	0.00154565	0.00184423	0.00235512	0.00219466	0.00155809	0.0027483	0.00341916	0.00255151	0.00158767	0.00117035	0.00264473	0.00209575	0.00190867	0.00173649	0.0011971	0.00201029	0.00169435	0.00194712	0.00395472	0.00251944	0.00166808	0.00254779	0.00291628	0.00201167	0.00108357
PWY_5508	0	0	0	0	0	0	0	0	0.000217942	0	0	0	0	0	0	0	0	0	0	0	0	0	0	0	0	0
PWY0_1297	0.00124756	0.00211318	0.00138679	0.00172393	0.000726354	0.0014171	0.00124823	0.0019337	0.00109644	0.00211537	0.0027295	0.00666736	0.00141952	0.00155358	0.000971221	0.00250911	0.00151255	0.00137438	0.00161889	0.00131116	0.00145036	0.000992419	0.00257498	0.00159398	0.00203292	0.00161375
PWY_4702	0	1.59383e-05	0.000192629	0.000212266	3.34401e-05	0.000421479	7.84434e-05	0.000388598	0.000108939	0.00015095	0	0	9.13939e-05	0	5.27587e-05	3.67418e-05	0.000220377	7.03888e-05	0.000165143	0.000552019	0.000309235	2.50122e-05	0.000569021	5.14028e-05	0	0
PWY_7392	0.000163104	0.000107182	0.000655614	0.00112071	0.000264253	0.000320855	0.0001852	0.000438686	0.0002542	0.000163538	0.000521664	0	8.3437e-05	0.000279004	0.000263343	0.000344519	0.000534328	3.52718e-05	0.000555897	0.000637179	0.000688796	5.33065e-05	0.000518234	0.0011915	0.00049156	0
HSERMETANA_PWY	0.00634254	0.00401099	0.00378653	0.00353779	0.00424504	0.00487522	0.00469678	0.00581364	0.00490318	0.00438571	0.00510164	0.00553924	0.00222202	0.00415078	0.00544388	0.00575617	0.00378543	0.00302642	0.00440794	0.00627641	0.00344765	0.00350164	0.004981	0.0054238	0.00395234	0.00699844
CENTFERM_PWY	0	0	0	0	0	0	0	0	0	0	0	0	5.93692e-05	0	0	0	0	0	0	0	0	0	0	0	0	0
PHOSLIPSYN_PWY	0.00325937	0.00627885	0.00597429	0.0047965	0.00400359	0.0049594	0.00354679	0.00522542	0.00441282	0.00413434	0.00447432	0	0.00209966	0.00435504	0.00334163	0.00330859	0.00552527	0.00473523	0.00483954	0.00408396	0.00582075	0.00532976	0.00487106	0.00305402	0.00473032	0.00153346
PWY_6386	0.00871481	0.00879532	0.00982005	0.0103761	0.00855612	0.0102173	0.00824386	0.00973689	0.0098231	0.00896225	0.00842527	0.0111801	0.0105193	0.00798513	0.00860308	0.00859113	0.00938293	0.00924958	0.00820511	0.00927243	0.00965145	0.00824782	0.00945003	0.00837277	0.00806781	0.00978828
PWY_2941	0.0070582	0.00508835	0.00427778	0.00433991	0.00524793	0.00539462	0.00526305	0.00416508	0.00487609	0.00562099	0.00608729	0.00504122	0.00277508	0.0047929	0.00613611	0.00744272	0.00377425	0.00393838	0.00567981	0.00495924	0.00412738	0.00423748	0.00478366	0.00562363	0.00457798	0.00799017
PWY_5100	0.00721369	0.00982141	0.00497282	0.00777497	0.00656581	0.00565007	0.00671376	0.00552182	0.00694885	0.00654136	0.00620974	0.0127225	0.00464806	0.00568403	0.0063689	0.00697897	0.00503733	0.00609202	0.00828112	0.00775817	0.00516429	0.00538507	0.00589032	0.00670812	0.0058032	0.0100715
PWY_5899	0.00143466	0.00125637	0.00318562	0.00249261	0.00171132	0.00291387	0.00223943	0.00406874	0.00276525	0.00242005	0.0023527	0	0.00243923	0.00232501	0.0015034	0.00186067	0.00358824	0.00195786	0.00175608	0.00398476	0.00322292	0.00244939	0.00284345	0.00292834	0.00209851	0
PWY_5971	0.00463822	0.00600188	0.00536804	0.00281296	0.00568323	0.00362084	0.00496158	0.0051748	0.00520156	0.00558173	0.00530454	0.00580493	0.00590503	0.00610989	0.00523709	0.0050181	0.00571862	0.00420259	0.00491549	0.00540917	0.00545496	0.00684783	0.00551403	0.00491154	0.00648288	0.00406341
PWY_5863	0.000314302	0.000270773	0.00100287	0.000907691	0.00019417	0.00135428	0.000915621	0.00169147	0.00106643	0.000431617	0.000793694	0	0.00106817	0.000797713	0.000337603	0.000636633	0.00187617	0.000500848	0.000967784	0.00145314	0.00103792	0.000847132	0.000500094	0.00173858	0.00120499	0
PWY_5910	0.000372103	0.000402149	0.00072094	0.000970744	0.000240237	0.00110517	0.000891629	0.00111314	0.00125563	0.000475566	0.000767706	0.00216815	0.00107949	0.000817847	0.000400864	0.000694682	0.00113118	0.000527682	0.00126472	0.00137868	0.000855569	0.000790457	0.000424857	0.00120441	0.00113892	0.00150228
PWY0_162	0.00428571	0.00463553	0.00471282	0.00487941	0.00544303	0.00226172	0.00550099	0.00519946	0.00419278	0.00413807	0.00456153	0.00508918	0.00540826	0.0061759	0.00563124	0.0042608	0.00507517	0.00659528	0.00499672	0.00558681	0.00500082	0.00541367	0.00453012	0.00427689	0.00508977	0.00158168
PWY_7383	0.000878916	0.00161082	0.0012584	0.00163764	0.00202423	0.000726623	0.00224485	0.00260896	0.00186674	0.0011232	0.000797805	0.00249327	0.00164513	0.00160043	0.00173741	0.00107115	0.00124259	0.00134567	0.00201752	0.00401956	0.00178783	0.00139132	0.001441	0.0017519	0.00187077	0.000558687
PWY_7357	0.0104912	0.00426938	0.0037684	0.00437582	0.00609046	0.00406141	0.0040768	0.00424642	0.00706865	0.00504777	0.00614084	0.00257715	0.00329659	0.00440023	0.00792462	0.00771817	0.00420058	0.0039573	0.0063866	0.00382667	0.00448281	0.00410599	0.0039287	0.00581955	0.00376071	0.00709885
PWY0_1479	0.00231154	0.00362322	0.00336626	0.00370577	0.00353287	0.00121233	0.00346154	0.00213224	0.00196075	0.0024504	0.00328628	0.000877588	0.00333212	0.00489289	0.00372062	0.00183409	0.00306027	0.00514282	0.00389901	0.00193781	0.0035344	0.00452856	0.00215731	0.00164017	0.00343937	0.000692582
PWY66_388	0	0	0	0	0	0	0	0	5.42148e-05	0	0	0	0	0	0	0	0	0	0	2.76622e-06	0	0	0	0	0	0
PWY_6936	0.00894333	0.00690846	0.00590875	0.00639342	0.00706439	0.00664956	0.00822369	0.00766105	0.0079862	0.00640146	0.0072761	0.0113349	0.00496851	0.00768612	0.00812231	0.00827976	0.0063885	0.00723426	0.00811364	0.00911613	0.00613183	0.00631168	0.00650162	0.00833777	0.00642989	0.0074912
PWY_5855	0.000321838	0.00177448	0.0011024	0.00145614	0.00129714	4.3196e-05	0.00108126	0.000326252	0.000729793	0.000807955	0.000744929	0	0.00109477	0.00168137	0.00154123	0.000149577	0.000527505	0.00233311	0.00107657	0.000145286	0.0011205	0.00149954	0.000610029	0.000271879	0.00102145	0
CALVIN_PWY	0.00477616	0.00740594	0.0078743	0.00880674	0.00676154	0.00799404	0.00616579	0.00724487	0.00834656	0.00700185	0.00630436	0.00548237	0.00918694	0.00684872	0.00641382	0.00470831	0.00722937	0.00791753	0.00683863	0.00580042	0.00795243	0.00736049	0.00727762	0.00565005	0.00820971	0.00550361
PWY0_1241	0.000980043	0.000246033	0.00141983	0.000823235	0.000717617	0.0012023	0.00156218	0.00208342	0.000330177	0.000910423	0.00137875	0	0.000694554	0.00164672	0.000810961	0.00108817	0.00238754	0.0010477	0.00104366	0.00145194	0.00124647	0.00159245	0.00165348	0.00207606	0.00127929	0.000131764
PWY_6608	0.000966819	0.000719126	0.00342751	0.00291467	0.00154253	0.00579035	0.00113667	0.00322104	0.00472085	0.00184962	0.00219749	0	0.0035376	0.00150763	0.00112483	0.00102535	0.00286915	0.000962345	0.00140836	0.00202806	0.00324553	0.00190066	0.00312046	0.00208871	0.00101751	0.00132769
GLYCOLYSIS	0.00528739	0.00686837	0.00586349	0.00629358	0.00591657	0.00617961	0.00618785	0.00557631	0.00670429	0.00713322	0.0062028	0.00598278	0.00534504	0.00604774	0.00566156	0.00555557	0.00585091	0.00563785	0.00618337	0.0061196	0.00584927	0.0058097	0.00660008	0.00629687	0.00687518	0.00680296
PRPP_PWY	0	0.000158728	0.000700241	0.000570729	0.000749645	0.00125694	0.000374429	0.000764704	0.00134948	0	0.000473994	0.00149141	0.00358707	5.87981e-05	8.00734e-05	0.00105672	0.00191118	0.000241928	0.000456459	0.000650904	0	0	0.00123445	0.000587227	0.00327489	0.00123815
P621_PWY	0	8.77166e-05	0	0	0	0	0	0	0	0	0	0	0	0	0	0	3.76339e-06	8.10121e-06	0	0	0	0	0	0	0	0
PWY_6609	0.0101952	0.00887395	0.00864543	0.00938561	0.00879602	0.00990634	0.00869562	0.00840314	0.010659	0.00920525	0.00958165	0.0108777	0.00922022	0.00839901	0.00896541	0.00872272	0.0096406	0.00851776	0.00905486	0.00964175	0.00855129	0.00742667	0.00961101	0.0086145	0.00951528	0.0144519
PWY_3001	0.00781581	0.00667971	0.00622678	0.00685348	0.00686585	0.00653227	0.00756442	0.00694638	0.0068107	0.00722467	0.00732511	0.00788413	0.00565899	0.00698558	0.00751108	0.00810839	0.00676591	0.00683444	0.00712177	0.00753577	0.00631561	0.00647918	0.00690338	0.00759578	0.00722323	0.00933478
PWY_5989	0.00215349	0.0041167	0.0042677	0.00194398	0.00377933	0.00271662	0.003569	0.00417376	0.00377592	0.00323687	0.00370052	0.0041728	0.00448901	0.00406043	0.00329616	0.002969	0.00468771	0.00299641	0.003502	0.00409603	0.00418007	0.00600271	0.00423191	0.0027154	0.00438536	0.00163094
PWY_6588	0.00026544	0.000292096	0.00103807	0.00117748	0.000375388	0.000879703	0.000583446	0.000961302	0.000722255	0.000377953	0.000728273	0	0.000604341	0.000666584	0.000304222	0.000276039	0.00112965	0.000869812	0.000310199	0.000548702	0.000964464	0.000108725	0.000999348	0.000662429	0.00014174	0.000583227
PWY1F_823	0.000291537	0.000937841	0	0	0.000202807	0.00034244	0.000233092	2.05235e-05	0.00021011	0.000303941	0	0	9.30872e-05	0.000336002	0.000108524	5.58848e-05	6.77354e-05	7.50171e-05	0.000138495	0.000200342	1.45606e-05	0.00010368	4.46647e-05	0.000239106	0	0.000308995
GLUDEG_I_PWY	0	0	3.55646e-05	0	0	0	0	0	9.04423e-05	0	0	0	0.000204083	0	0	0	7.38648e-06	0	0	0	0	0	0	0	0	0
PWY_5083	0.00104437	0.000423394	0.000280367	0.000173357	0.000712338	0.000471793	0.00126832	0.0010426	2.63e-05	0.000859693	0.00154709	0	0.000561121	0.000987425	0.000816787	0.000810101	0.00105547	0.000613876	0.00115124	0.000648069	0.000678909	0.000977035	0.00043618	0.000573533	0.00153096	0
PWY_7222	0.0120961	0.00849816	0.0104456	0.0079142	0.00961049	0.0112659	0.00893666	0.00799122	0.00869227	0.00938574	0.00985799	0.0182387	0.00830098	0.00758702	0.00905468	0.0113966	0.00786491	0.00812352	0.0102298	0.00955926	0.00799075	0.0113885	0.0100175	0.00877625	0.00882408	0.0174251
PWY_5659	0.00214503	0.00165337	0.0025053	0.00282679	0.00247699	0.00257749	0.0027296	0.00358075	0.00359131	0.0029696	0.00480747	0.00603122	0.00288917	0.0025672	0.00158876	0.00519188	0.00294949	0.00221549	0.00242898	0.00372907	0.00274366	0.00332328	0.00275245	0.00246582	0.00376942	0.00176178
PWY_6470	0.000506597	0.000262881	0.000257377	6.83924e-05	0.00112742	0	0.000874995	0.000320316	0.000460898	0	0.000331239	0	0.00031295	0.000490885	7.51841e-05	0.00084741	6.00829e-05	0.000117517	0.00158683	0.00100962	0.00048317	0	0	0.000644982	0.00212644	0.00200559
PWY_621	0.00188573	0.00101798	0.00119863	0.00102635	0.00119026	0.00186079	0.00187603	0.00242711	0.00100175	0.00189339	0.00171634	0.00593351	0.00101439	0.00198535	0.00111061	0.00294176	0.00153845	0.00127901	0.0015137	0.00248341	0.00159675	0.00135773	0.00262342	0.00191124	0.00209596	0.000806171
PWY_7184	0.00987576	0.00716417	0.00667726	0.00596647	0.0075958	0.00649532	0.00866526	0.00599106	0.00636893	0.00739657	0.00902205	0.00638358	0.0071329	0.00745378	0.00854957	0.0097845	0.00742786	0.00831467	0.00753503	0.00761281	0.00580437	0.00738569	0.00743428	0.00852596	0.00969163	0.00912027
ARGSYNBSUB_PWY	0.00153576	0.00433567	0.0032386	0.00403561	0.00348933	0.00141828	0.0036358	0.00201343	0.0025103	0.00290364	0.00246249	0.00256826	0.00314998	0.0040797	0.00329923	0.000977478	0.00303711	0.00458481	0.00360588	0.00197329	0.00302911	0.00332443	0.00257407	0.00320751	0.00371808	0.00144451
P164_PWY	0.000699274	0.000605325	0.00172756	0.00206294	0.000951831	0.00456005	0.000766426	0.00186206	0.00370782	0.00100736	0.00145954	0	0.00152147	0.000929238	0.000964601	0.000766078	0.00223105	0.000835779	0.00089	0.00131731	0.00198805	0.00127767	0.00187116	0.00128819	0.000780655	0.00146683
PWY_5918	0.00111365	0.00302075	0.00304459	0.00245633	0.00234123	0.00169841	0.00236134	0.00220941	0.00211837	0.00192936	0.00175612	0	0.0020392	0.0028077	0.0023356	0.000845039	0.0032134	0.00366983	0.00185364	0.00269679	0.00333157	0.0032595	0.00275116	0.00188395	0.00199662	0.00029866
HISDEG_PWY	0.000494264	0.00169192	0.00308068	0.00324075	0.00165122	0.00304717	0.00104864	0.00350767	0.00281097	0.00203876	0.000975799	0	0.00587626	0.000913449	0.000504686	0.000422129	0.00218978	0.00134757	0.00112283	0.00162299	0.00263964	0.0018604	0.00179684	0.00160632	0.00209766	0.00126414
VALSYN_PWY	0.00870465	0.00700543	0.00616681	0.00701097	0.00784021	0.00655431	0.0084443	0.00875379	0.00629204	0.00740401	0.00800885	0.010086	0.0067832	0.0076954	0.00836359	0.0091135	0.00690103	0.00681229	0.0083732	0.00827723	0.0064291	0.0067028	0.00764358	0.00922121	0.00733492	0.00879707
PWY_5136	0	0	0	0	0	0	0	0	0	0	0	0	4.44419e-05	0	0	0	0	0	0	0	0	0	0	0	0	0
TCA	0.00110452	0.00304656	0.00230073	0.00290684	0.00293751	0.000720072	0.00276189	0.00161546	0.00213161	0.00216186	0.00151605	0.00168263	0.00379796	0.00341757	0.00286619	0.000656186	0.00153047	0.00416222	0.00271106	0.00186115	0.00251125	0.0030628	0.00134379	0.00154335	0.00268302	0.000657107
PWY0_1261	0.00408588	0.00497102	0.00381608	0.00438317	0.00467031	0.00344014	0.00419387	0.00376067	0.00364379	0.00353645	0.00419951	0.00223295	0.00410913	0.00506525	0.00521796	0.0040073	0.00412962	0.00522691	0.00446177	0.00345595	0.00404412	0.00532932	0.00381409	0.00305479	0.00319121	0.000394221
PWY_6284	0.00332905	0.002534	0.00240212	0.00198753	0.00292186	0.00157276	0.00239528	0.00263956	0.00312679	0.0035043	0.00347993	0.00511007	0.00218449	0.00343184	0.00243938	0.00261959	0.00228415	0.00258244	0.00267872	0.00353779	0.00307636	0.00162182	0.00309352	0.00294477	0.00258396	0.00211901
PWY_7117	0.00392811	0.00457335	0.00430021	0.00478076	0.00474308	0.00362233	0.00484859	0.00376095	0.00476303	0.00529979	0.00481348	0.00271776	0.00366092	0.00528515	0.00420448	0.00350315	0.00377524	0.00507832	0.00504823	0.00375608	0.00427585	0.00418976	0.00430206	0.0049756	0.00471038	0.00485013
PWY_5154	0.000395207	0.00070807	0.000369692	0.000779599	0.000759893	0.000560315	0.0014048	0.00169859	0.00163459	0.000243739	0.000609171	0.000700385	0.000489962	0.000590098	0.000447981	0.000383965	0.000514208	0.000302225	0.0012743	0.00168294	0.000518704	0.000661429	0.000832521	0.00232742	0.00065861	0.000288484
RHAMCAT_PWY	0	0.000501608	3.581e-05	7.14094e-05	0.000111048	0.000119727	6.95563e-05	0.000195883	0.000274052	0	6.74164e-05	0	0.00011763	2.56985e-05	0	2.01735e-05	0.000211736	9.34017e-05	0	7.42786e-05	0.000101494	0.000121705	0.000388958	0	0	0
PWY_6124	0.00916922	0.0085443	0.00801227	0.00905546	0.00911199	0.00878165	0.00914549	0.00745336	0.00927849	0.00946658	0.00769505	0.00926471	0.00794834	0.00800381	0.0091577	0.00919148	0.00781383	0.00801242	0.00844782	0.0077606	0.00800476	0.00804217	0.00863327	0.00854704	0.00799516	0.0123632
P161_PWY	0.000894054	0.00172844	0.000658769	0.00134239	0.000257554	0.000461807	0.000920916	0.000638258	0.00064281	0.00163755	0.00212352	0.00636414	0.00117386	0.00120648	0.00069677	0.00190423	0.000457109	0.00105699	0.00123592	0.000831411	0.00102303	0.000550937	0.00122947	0.000930403	0.00157305	0.00121145
PWY_5484	0.0037512	0.00604141	0.00543731	0.00570201	0.00476594	0.00572084	0.0053078	0.00534271	0.00596108	0.00588361	0.00517997	0.00505428	0.00492305	0.00518163	0.00455563	0.00412357	0.00538188	0.00461476	0.00510247	0.00516368	0.00535088	0.00496111	0.00577935	0.00547023	0.00601029	0.00476722
ANAEROFRUCAT_PWY	0.00370824	0.00640442	0.00612163	0.00671045	0.00501422	0.00618949	0.00528627	0.00621124	0.00647596	0.00581447	0.00511368	0.00493975	0.00579689	0.00539046	0.0048032	0.00395697	0.0057289	0.00560795	0.00524211	0.00525298	0.00610868	0.00535407	0.00607878	0.00544335	0.00614215	0.0046629
PWY_4984	0	0.00023397	0.000260873	0.000937902	8.72257e-05	0.000207805	0	0.000180605	7.63187e-05	0.000545704	4.40482e-05	0.000725943	0.00116085	0.000261713	0.000264467	0	0.00125233	0.000794246	0	0.000142791	0.000519836	0.000352004	0.000272451	0	0	0
PWY_7198	0.000964987	0.00124449	0.00200791	0.00240197	0.00181419	0.00322279	0.00212113	0.00404467	0.0030445	0.000675877	0.000678721	0.0044065	0.00204641	0.001214	0.001093	0.00110137	0.00218044	0.0013177	0.00280172	0.00587286	0.00156887	0.000740886	0.00351476	0.00288358	0.00140324	0.00358079
PWY_7664	0.00445957	0.00590531	0.00498378	0.00233972	0.00536285	0.00321397	0.00460733	0.00486442	0.00474949	0.0051301	0.00478621	0.00558601	0.00572161	0.0057896	0.00494574	0.0046341	0.00567314	0.0037408	0.00449927	0.00514829	0.00503975	0.00786475	0.00521035	0.00446044	0.00642921	0.00354243
GLUTORN_PWY	0.000577871	0.00268823	0.00196678	0.00264997	0.00159104	0.000731611	0.00202235	0.00121484	0.00150473	0.0014335	0.00117439	0.00121717	0.0021381	0.00220582	0.00192245	0.000403536	0.00168691	0.00283529	0.00176977	0.00130114	0.0015861	0.00161931	0.00136668	0.00202334	0.00149028	0.000671734
PWY_5103	0.00749636	0.00625437	0.00600325	0.00674723	0.00682641	0.00613496	0.00721566	0.00692249	0.0058455	0.00709643	0.0073606	0.00680937	0.00665624	0.00706466	0.00708991	0.00794536	0.00668709	0.00656546	0.00709499	0.00729113	0.00616856	0.00619882	0.0067439	0.00783165	0.0069516	0.00803468
PWY_4041	0.00168026	0.000460221	0.000830217	0.000639117	0.00111269	0.00128561	0.00219859	0.00277021	0.000860629	0.000763311	0.00158495	0.000487799	0.00333564	0.00157677	0.00101486	0.00159238	0.00208554	0.00102061	0.00187465	0.00235277	0.00116876	0.00161663	0.000875255	0.00271439	0.00181763	0.000619344
NAGLIPASYN_PWY	0.00132037	0.00273988	0.00309698	0.00340658	0.00256454	0.00167265	0.00270157	0.00234708	0.0017708	0.00212764	0.00245092	0	0.0030612	0.00378888	0.00248151	0.00131776	0.00278237	0.00437239	0.00248255	0.00159457	0.00309128	0.00394344	0.00188843	0.00137562	0.00190088	0
PWY_5838	0	0.000550723	0.00232458	0.000646635	0.000144153	0.00277298	0.00129382	0.00283268	0.000468168	0.00142428	0.00158868	0	0.000352945	0.00102531	0.00107278	0.00117711	0.00213019	0.000662483	0.00110035	0.00139105	0.00246478	0.00199392	0.00221854	0.000602509	0.000479132	0
PWY_6612	0.00802286	0.00489492	0.00367959	0.00396209	0.00609647	0.00439182	0.00673719	0.00248085	0.00486499	0.00416066	0.00624613	0.00130527	0.00265395	0.00526882	0.00714498	0.00811498	0.00373023	0.0036686	0.00631294	0.00469801	0.00433855	0.00460981	0.00376239	0.00521478	0.00561258	0.0065498
POLYISOPRENSYN_PWY	0.000818807	0.00104673	0.000688547	0.000738169	0.000905814	0.00128336	0.00097994	0.001174	0.000658796	0.000893058	0.000793423	0.00185192	0.001167	0.000959252	0.000649666	0.000903027	0.00129748	0.000651923	0.00143343	0.00158019	0.000835363	0.00120277	0.000848354	0.00110575	0.00118719	0.00136233
RIBOSYN2_PWY	0.00338926	0.00412267	0.0073908	0.00646309	0.00539128	0.00715061	0.00395332	0.00614699	0.00684956	0.00448823	0.00535222	0.00214722	0.00853813	0.00507363	0.00443837	0.00419589	0.00682728	0.00644514	0.00437234	0.00430146	0.00718122	0.00627662	0.00544644	0.00447908	0.00459998	0.00360287
PWY_5509	0	0.000236334	0.000119693	0.000415626	0	0	0	0	0.000639008	0	0.000199749	0	0.000317036	0.000172156	0.000266434	0	0.000730167	0.000197615	0	0.000130727	0	0.000368933	0	0	0	0
PWY_101	0	8.05861e-06	2.38265e-05	0	0	0	0.000825517	0	0	0	0	0.000312287	0	1.66232e-05	0	0	6.04271e-05	0	0	0	0	0	0	0.000120203	0	0.000537153
PWY_5723	0.00118377	0.00240022	0.000612005	0.0010048	0.00172476	0.0016535	0.00231176	0.000887281	0.00134417	0.00101746	0.000258425	0	0.000436258	0.00113038	0.000307841	0.000564329	0.000480214	0.000385194	0.00192742	0.000747142	0.00142975	0.000597653	0.000658645	0.000626199	0.0018321	0.00224995
PWY_5686	0.00737225	0.00771211	0.00987552	0.0101358	0.00784395	0.010142	0.00753505	0.00907131	0.00962737	0.00856315	0.00820867	0.00701148	0.0101059	0.00734678	0.00777927	0.00766374	0.00944803	0.00871388	0.00660701	0.00709709	0.00937136	0.00781948	0.0090989	0.00790207	0.00666822	0.00915222
PWY_6307	0	0	0	0	0	0	0	0	2.38256e-05	0	0	0	0	0	0	0	1.93668e-05	0	0	1.80891e-05	0	0	0	0	0	0
PWY4FS_7	0.00507989	0.00580761	0.00489782	0.00581725	0.00504216	0.00410497	0.00576031	0.00486482	0.00365384	0.00472965	0.00521543	0.002632	0.00421319	0.0058004	0.00521596	0.00434404	0.00556485	0.00642201	0.00562174	0.0051741	0.00493582	0.00550468	0.00437023	0.0055083	0.00590349	0.00099876
PWY_7431	0	0	0	0	0	0	0	0	3.01256e-05	0	0	0	0	0	0	0	2.54423e-05	0	0	2.22307e-05	0	0	0	0	0	0
SER_GLYSYN_PWY	0.00272215	0.00447921	0.00551888	0.00552878	0.00414483	0.00462326	0.00360348	0.00471604	0.00515957	0.00516766	0.00379877	0.00227795	0.00584531	0.00477058	0.00388459	0.00255455	0.00424807	0.00503455	0.00365235	0.00357342	0.00520566	0.00465447	0.00405476	0.00323538	0.00441894	0.00262859
PWY_6628	0.000888229	0.00121201	0.000653549	0.000410768	0.0020572	0.000781478	0.000977477	0.000235438	0.000783004	0	0	0.000966686	0.0018616	0.00132857	0.000774992	0.000505268	0.00102452	0.000934885	0.0015467	0.00113114	0.000502666	0.000469494	0	0.000368545	0	0
PWY_2942	0.00735438	0.00716415	0.00736721	0.00691248	0.00724515	0.00801014	0.00703114	0.00713732	0.00687848	0.00667675	0.00705373	0.00784586	0.00680347	0.0068458	0.00747385	0.00744347	0.00632463	0.00680308	0.0073415	0.006668	0.00695408	0.00691756	0.00682991	0.00671456	0.00640999	0.00849591
METSYN_PWY	0.00755842	0.00679438	0.0053194	0.0050751	0.00739734	0.00656445	0.0075194	0.005935	0.00571194	0.00695754	0.00817735	0.00595214	0.00380831	0.00605726	0.00800274	0.00875217	0.00487698	0.00566572	0.00754662	0.00520209	0.00479447	0.00616253	0.00638177	0.0067016	0.00581131	0.0110027
PWY_7388	0.00322843	0.00528598	0.00391156	0.00172587	0.00456263	0.00244126	0.00371567	0.00385538	0.00383901	0.00424771	0.00393106	0.00621402	0.00444636	0.0048351	0.00396855	0.00365182	0.00480259	0.00297184	0.00363014	0.00433889	0.00408524	0.0069601	0.00443123	0.00352258	0.00547758	0.00260793
GOLPDLCAT_PWY	0.00029809	0.00181756	0.000731694	0.000658871	0.000588585	0.000704976	0.000632111	0.000582195	0.000312728	0.0012436	0.000395486	0	0.000131154	0.000475157	0.000306277	0.000314759	0.000886421	0.0004217	0.000609501	0.000461509	0.000464861	0.000583486	0.00084276	0.000690671	0.000310947	0.000593154
GLYCOL_GLYOXDEG_PWY	5.91385e-05	7.30711e-05	7.95517e-05	0	0	0	4.54118e-05	0	2.05111e-05	0	2.95719e-05	0	4.54123e-05	0	4.64993e-05	2.65189e-05	2.17276e-05	5.0852e-05	0	9.50495e-05	0	0	0	0	0	0
PPGPPMET_PWY	0.00182504	0.00336616	0.00432983	0.00327468	0.0034957	0.00392356	0.00456458	0.00372896	0.00358807	0.00378997	0.00257604	0.000590992	0.00435479	0.00390338	0.00260231	0.00285986	0.0036348	0.00406212	0.00256923	0.00346167	0.00451946	0.00348817	0.00395136	0.00229155	0.00363036	0.00956358
PWY_7218	0	1.23015e-05	8.98865e-06	0	0	0	0.000276917	0	0	0	0	0	0	0	0	0	2.1976e-05	0	0	0	0	0	0	4.527e-05	0	0
URSIN_PWY	0	0	0	0	0	0	0	0	0	0	0	0	0	0	0	0	1.75909e-05	0	0	0	0	0	0	0	0	0
ARG+POLYAMINE_SYN	0.000264399	0.00032963	0.000458401	0.000967711	0	0.000221356	0.000914839	0.000605268	5.79392e-05	0.000207224	0.000293986	0	0.000819686	0.000252349	0.000662285	0.000326244	0.000973929	0.000661205	0.000134562	0.000862312	0.000422306	0.000967313	0	0.00079739	0	0
PWY_6876	0	0	0	0	0	0	0	0	5.64769e-05	0	0	0	3.22196e-05	0	0	0	0	3.72697e-06	0	0	0	0	0	0	0	0
PWY_5173	0.00260734	0.00382869	0.0018661	0.00267522	0.00222026	0.00116143	0.00385541	0.00271331	0.00359597	0.00276835	0.00251202	0.00435398	0.00220077	0.00329845	0.00337381	0.00273482	0.00214934	0.00390214	0.00329925	0.00392689	0.00241758	0.00395495	0.00208794	0.0029644	0.00374105	0.0013456
PENTOSE_P_PWY	0.00362587	0.00491867	0.00335869	0.00457264	0.00334848	0.00355598	0.00393617	0.00378887	0.00341833	0.00399174	0.00396038	0.00433753	0.00307223	0.00405671	0.0032849	0.00365818	0.00371087	0.00437622	0.00432539	0.00414362	0.00373504	0.00380985	0.00339811	0.00426482	0.00392113	0.00100281
BIOTIN_BIOSYNTHESIS_PWY	0.00169926	0.00101108	0.00198361	0.00077488	0.00213779	0.00152959	0.00165998	0.00204236	0.000478954	0.00209909	0.00245169	0	0.00318374	0.00202775	0.00127453	0.00203884	0.00320112	0.0018491	0.00158352	0.00223534	0.00242782	0.0038226	0.00179147	0.00207602	0.00267858	0
GLYCOLYSIS_TCA_GLYOX_BYPASS	6.7516e-05	0.00061903	0.000975812	0.00043311	0.00019378	0	0	0.000212971	0.000156121	0.00028499	0	0	0.000246876	0.000499324	0.00126309	0	0.000655549	0.000425063	0	0.00030533	0	0.000412622	0	0.000205238	0	0
ALLANTOINDEG_PWY	0	0	2.69509e-05	0	0	0	0	2.13514e-05	0	0	0	0	1.21956e-05	0	0	0	2.97524e-05	1.06268e-05	0	0	4.43951e-05	0	0	0	0	0
COMPLETE_ARO_PWY	0.00812836	0.00719379	0.00760862	0.00749232	0.00739429	0.00821615	0.00760351	0.00800947	0.00799035	0.00780743	0.00801633	0.00631766	0.00744973	0.00711233	0.00754031	0.00796048	0.00736864	0.00700627	0.00772333	0.00766428	0.00716027	0.00706317	0.00688511	0.00803633	0.00677308	0.00833237
PWY_841	0.0088663	0.00791828	0.00774334	0.00763544	0.00824246	0.00807425	0.00851217	0.00741844	0.00792187	0.00821991	0.00825045	0.00868769	0.00835478	0.00773661	0.00835508	0.00942161	0.00796806	0.00810824	0.00810032	0.00827843	0.00729347	0.00783418	0.00844448	0.00895332	0.00849098	0.0106772
PWY_3781	0.00144975	0.00512936	0.00353626	0.00444784	0.00469662	0.000428587	0.00378034	0.00160433	0.0024769	0.00261049	0.00239618	0.000588772	0.00442675	0.00572636	0.00474939	0.000569686	0.00266368	0.00663811	0.00386265	0.000918902	0.00362866	0.0047314	0.00202274	0.00133005	0.00471049	0.00077709
GALACTUROCAT_PWY	0	0	0.000143906	0	0	9.39745e-05	0	0.000176016	0.000259609	0	0	0	0	0	0	0	0.000219245	0	0	0	0	4.32695e-05	0.000244521	2.61815e-05	0	0
PWY_6126	0.0111876	0.00955142	0.0102218	0.00920685	0.0103051	0.0117119	0.00949033	0.00893331	0.010026	0.0102567	0.0105982	0.0185077	0.009109	0.00866479	0.0101639	0.0110969	0.00886886	0.00891924	0.0101995	0.00980227	0.00925732	0.00913091	0.0110985	0.00995873	0.00906713	0.0157561
P105_PWY	0	0.000292051	0.000341925	0.000189979	0	0.000106865	0	0.000194929	3.91511e-05	0	0	0	2.43702e-05	0.000141512	2.7444e-05	0	0.000239337	8.21058e-06	0	0.000154112	3.84256e-05	0	0	0.000132603	0	0
THRESYN_PWY	0.00762356	0.00664341	0.00627306	0.00676391	0.00664578	0.00668754	0.00730403	0.00668323	0.00745477	0.00717065	0.00716964	0.00894617	0.00513775	0.00671718	0.00729438	0.00782207	0.00668841	0.00695524	0.0068734	0.00761551	0.00629228	0.00657566	0.00688356	0.00718057	0.00730787	0.00992062
P4_PWY	0.00397565	0.00447964	0.00404407	0.00392902	0.00435014	0.00345624	0.00497704	0.00345466	0.00356513	0.00391235	0.0043946	0.00427496	0.00314489	0.00484941	0.00470855	0.00429897	0.00332446	0.00429002	0.00443304	0.00418188	0.0041898	0.00485994	0.00407728	0.00424465	0.00441553	0
DTDPRHAMSYN_PWY	0.00261751	0.00672995	0.00630633	0.00626777	0.00446099	0.00574913	0.00489731	0.00596024	0.00678162	0.00525221	0.00295705	0.0108532	0.00951241	0.00439498	0.0057131	0.00268992	0.005385	0.00635708	0.00469516	0.00567976	0.00594114	0.00511312	0.00579255	0.00478702	0.00442369	0.00503671
HEME_BIOSYNTHESIS_II	0.000797294	0.00244177	0.00314417	0.00198948	0.00183906	0.00206367	0.00237896	0.00395339	0.0019145	0.00147998	0.00194435	0.00139131	0.00221994	0.00236772	0.00187899	0.000671454	0.00346895	0.00288006	0.00180343	0.00359732	0.00326922	0.00256677	0.00317396	0.00308872	0.00154683	0.000288957
PWY_5367	0.00154583	0.00106128	0.00101658	0.00117499	0.00110825	0.000570404	0.000827004	0.00105569	0.00161893	0.00184557	0.00184475	0.00428691	0.000867931	0.00152476	0.000809122	0.000921384	0.000768795	0.00134543	0.00118228	0.00194704	0.00151803	0.000403567	0.00152759	0.00143002	0.000856814	0.000966465
DENOVOPURINE2_PWY	0.00977267	0.00786127	0.00783684	0.00750507	0.00835517	0.0082051	0.00841143	0.00733763	0.00802629	0.00820071	0.00829474	0.00931655	0.00744614	0.00749373	0.00885187	0.00961797	0.00778068	0.00752526	0.00812461	0.00830532	0.00719169	0.00796675	0.00839232	0.0087493	0.00827816	0.0110834
PWY_5897	0.00143466	0.00125637	0.00318562	0.00249261	0.00171132	0.00291387	0.00223943	0.00406874	0.00276525	0.00242005	0.0023527	0	0.00243923	0.00232501	0.0015034	0.00186067	0.00358824	0.00195786	0.00175608	0.00398476	0.00322292	0.00244939	0.00284345	0.00292834	0.00209851	0
UBISYN_PWY	0	0	0.000483428	0	0	4.59103e-05	0	0	0	0	0	0	0	0.000156431	0.000112996	5.71788e-05	0.000279638	0.000154078	0	8.48467e-05	6.52807e-05	0.00096702	0	0	0	0
GLYOXYLATE_BYPASS	1.57551e-05	0.000152491	0.000271944	0.000103923	4.61145e-05	0	0	5.01628e-05	3.58341e-05	7.10457e-05	0	0	5.73557e-05	0.000120552	0.000362224	0	0.000177321	0.000100828	0	7.34313e-05	0	9.91533e-05	0	5.07402e-05	0	0
NONMEVIPP_PWY	0.000424636	0.000278237	0.00184514	0.0031127	0.00211548	0.000761911	0.0004434	0.00102001	0.000590492	0.000793805	0.0013131	0	0.000194259	0.000704126	0.000716756	0.000759318	0.00123061	8.53646e-05	0.00107968	0.00143296	0.00187733	0.000125729	0.00321189	0.0023607	0.00104852	0
PWY0_1298	0.00493144	0.00302843	0.00248357	0.00220262	0.00341029	0.00360229	0.00346032	0.00203409	0.00316353	0.0032505	0.00399462	0.00499413	0.00119451	0.00272722	0.00399116	0.00485473	0.00221722	0.00169409	0.00341517	0.00283957	0.00243799	0.00194353	0.00354852	0.00389732	0.00299768	0.00549796
NONOXIPENT_PWY	0.00774489	0.00700282	0.0051261	0.00640305	0.00678745	0.00665579	0.00650769	0.00437241	0.00786614	0.00709077	0.00652828	0.0110056	0.00635949	0.00593552	0.00717788	0.00744945	0.00512596	0.00632961	0.00667664	0.00529001	0.00529084	0.00674865	0.00509271	0.00547091	0.00610379	0.0091861
UDPNAGSYN_PWY	0.00826824	0.00884742	0.00604433	0.00859826	0.00748125	0.00703162	0.00724136	0.00666946	0.00794285	0.00619911	0.00749248	0.0102148	0.0052604	0.00674643	0.0077589	0.00822395	0.00671217	0.00783031	0.00795408	0.0070966	0.00610862	0.00700176	0.00675208	0.00768681	0.00650091	0.00958068
PWY_5005	0.000119076	4.60726e-05	0.00117191	0.000601113	0.000306193	0.00105159	0.000725046	0.000969983	0.00028644	0.000456697	0.000889926	0	0.000154791	0.000510503	0.000289961	0.000289207	0.00180184	0.000470376	0.000229126	0.000867039	0.000755834	5.23872e-05	0.00122149	0.00146499	0	0
PWY_5675	0.000519638	0.000423191	3.63076e-05	8.01083e-05	0.00046557	0	0.000455289	0.000859636	0.000537822	0	0.000186181	0.00146621	0.000296978	0.000321985	0.000296116	0.000276875	1.60885e-05	0.00014917	0.00075811	0.00100955	0.000231698	9.05487e-05	0.000176354	0.00144506	0.000938874	0.000861233
PWY_6467	0	6.19829e-05	3.13854e-05	0	0	0	0	0	0	0	9.27168e-05	0	0	0	0	1.11771e-05	0.000113102	0	0	0	8.81955e-05	4.52109e-05	0.000158191	0	0	0
P23_PWY	0.000543634	0.000542987	0.000677675	0.000434196	0.000721718	0.000716615	0.000384523	0.00126259	0.000108751	0.000920278	0.000432762	0	0.0012708	0.000519581	0.00046041	0.000248644	0.0014391	0.000956287	0.000714874	0.000502114	0.00109982	0.000348822	0.000262716	0.000775523	0.000361709	0
REDCITCYC	0.000372382	0.000556776	0.000532365	0.000394949	0.000481173	0.000389691	0.000311037	0.000768779	0.000290418	0.000771519	0.000377796	0	0.000717277	0.000440065	0.000346643	0.000173535	0.00040978	0.000820523	0.000631097	0.000341671	0.000855588	0.000403996	0.000363681	0.000459301	0.00104516	0.000327924
PWY_5913	0.00717659	0.00581973	0.00367429	0.00417992	0.0053554	0.00413242	0.00617736	0.00322202	0.004976	0.00616587	0.00586783	0.00375643	0.00320682	0.00527413	0.00649924	0.00690585	0.00315987	0.00438267	0.00584747	0.00367072	0.00380212	0.00372142	0.0041285	0.00508619	0.00431377	0.0103026
ILEUDEG_PWY	0	0	0	0	0	0	0	0	0	0	0	0	0	0	0	0	0	0	0	0	0	0.000159572	0	0	0	0
KDO_NAGLIPASYN_PWY	0	0	0	0	0	0	0	0	0	0	0	0	0	0	0	0	0	0	0	0	0.000139278	0	0	0	0	0
PWY_6113	0.00372391	0.00389862	0.0042612	0.00256009	0.00441021	0.0027967	0.00379737	0.0041909	0.0043607	0.00460421	0.00459128	0	0.00383096	0.0049455	0.00374088	0.00374256	0.00421058	0.00363401	0.0038911	0.00471557	0.00460612	0.00313186	0.00468654	0.00406486	0.00447574	0
TRPSYN_PWY	0.00904056	0.00600879	0.00454906	0.00512233	0.00608149	0.00451223	0.00701832	0.0053349	0.00602004	0.00596633	0.00676153	0.00560355	0.00304091	0.00615663	0.00732118	0.00854988	0.00445803	0.00496379	0.00718753	0.00587765	0.00439396	0.00519099	0.00447191	0.00734259	0.00573025	0.00914729
PWY_6549	0	0.000337827	0.000567758	0.000335581	0.000153567	0.00048858	0	0.000834739	0.000330661	0	0	0	0	0.00017145	0.000153427	0	0.000717889	0	0	0.000221319	0.00053942	0.000196812	0.000567329	0.000596781	0	0.000508346
PWY66_400	0.00820578	0.00714804	0.00513628	0.00602407	0.00698869	0.00669835	0.00705241	0.00606865	0.00706511	0.00838144	0.00741151	0.0101369	0.00515488	0.00654599	0.00694217	0.00811109	0.00602591	0.00547844	0.00751212	0.00697753	0.00624075	0.00593329	0.00690059	0.0076804	0.00782229	0.0102742
OANTIGEN_PWY	0.00370574	0.00721534	0.00562549	0.00678526	0.00523056	0.00611296	0.00512939	0.00608695	0.00680994	0.00523353	0.0043902	0.00938185	0.00591533	0.00498763	0.00535355	0.00422003	0.00590069	0.00647793	0.00524911	0.00475982	0.00546705	0.00552958	0.00578689	0.00494102	0.00471105	0.00558105
PWY_5104	0.000467198	0.000384475	0.00183243	0.00176635	0.000540989	0.00217516	0.00157315	0.0023686	0.00111018	0.000591608	0.0011249	0	0.000871074	0.00101105	0.000474995	0.000428116	0.00243228	0.00120096	0.000434406	0.00174786	0.0014164	0.000142983	0.00216647	0.0032545	0.000199342	0.00076672
FOLSYN_PWY	0.00796076	0.00557826	0.00449995	0.00490157	0.00660592	0.00524756	0.00708874	0.00324069	0.00567841	0.00500146	0.00651802	0.0017538	0.0034989	0.00588507	0.00740924	0.00794455	0.00455896	0.00451363	0.00670754	0.00545378	0.0051386	0.00531221	0.00463737	0.00607811	0.00627352	0.00700272
PWY_7391	0	0	0	0	0	0	0	1.71175e-05	0	0	0	0	0	0	1.96259e-05	0	2.21463e-05	0	0	0	0	0	0	0	0	0
PWY_5676	0.000226426	0.000921541	0.000785055	0.00154962	0.000552152	0.00131163	0.000389267	0.00112831	0.00120826	0.00064399	0.000937851	0.00136453	0.000857379	0.000938819	0.000460258	0.000274803	0.000550344	0.00191015	0.000592259	0.000302336	0.00105063	0.000502929	0.000812119	0.000563264	0.000762091	0.000854309
DENITRIFICATION_PWY	8.37654e-05	0.000173141	0.000259481	0.000110914	0.000202836	0	0	0.000199514	0.000111077	0	0	0	0.000180548	0.000129809	0.000117521	7.10036e-05	0.000356433	0.000436029	6.40629e-05	0.000250975	7.18324e-05	0.00076201	0	0.000136324	0	0
GLYCOCAT_PWY	0.00230879	0.000333858	0.000699897	0.000804832	0.00152156	0.00170577	0.00185805	0.0025718	0.000251025	0.00201694	0.00155832	0.00129193	0.00142242	0.00264841	0.00118672	0.00209842	0.00178447	0.00134333	0.00173084	0.00358818	0.00185313	0.00203369	0.00112757	0.00215463	0.00275004	0
PWY_6387	0.00839314	0.00837676	0.00975052	0.010134	0.00838292	0.00998916	0.00811129	0.0097564	0.00961985	0.00877816	0.00828177	0.0110512	0.0103999	0.00790179	0.00842172	0.0083815	0.00935733	0.00915415	0.0080236	0.00923965	0.00960599	0.00808722	0.00933134	0.00827384	0.00790188	0.00901153
PWY_7111	0.0104778	0.00851644	0.00727882	0.00839706	0.00910094	0.00751261	0.00997087	0.0097994	0.00702305	0.00917135	0.00924959	0.0143149	0.00630468	0.00900247	0.00953406	0.0107188	0.0075053	0.00791409	0.00967079	0.00989887	0.00730781	0.00746266	0.00890414	0.01077	0.00839308	0.0110488
PWY_6269	0	0	0	0	0	0	0	0	0.000597093	0	0	0	0	0	0	0	1.97483e-05	0	0	0	0	0	0	0	0	0
PWY_5840	0.000776517	0.00103592	0.00277956	0.00255378	0.00154743	0.00173289	0.00112635	0.00242839	0.00281079	0.00231616	0.00175171	0	0.00259052	0.000891666	0.000563672	0.00103447	0.0032773	0.0013156	0.000478317	0.00275276	0.00242008	0.00199274	0.00116563	0.00191401	0.00183529	0
PWY0_845	0.00118039	0.0028815	0.00254323	0.00296373	0.00269331	0.001668	0.00227702	0.00129403	0.00197547	0.00289122	0.00198975	0.000786063	0.00488182	0.00287768	0.00283743	0.00095775	0.00299865	0.00327154	0.00240954	0.00167499	0.00277961	0.00278723	0.00183257	0.00125617	0.00225563	0.000708281
P163_PWY	0	0.000208429	0.000488173	0.00105185	0.000435092	0.000396187	6.05939e-05	0.00033064	0	0.000306624	0.000102892	0	0.00130449	0.000201682	0.000233611	0	0.000999754	0.00108983	6.98114e-05	0	0.00056334	0.000767348	0.000378564	8.36165e-05	0	0
SALVADEHYPOX_PWY	0.000735184	9.85912e-05	0.000470941	0.000558027	0	0.00535384	0	0.000479408	0.000566912	0.000108964	0.000276608	0	0.000583478	0.000653272	0.000562441	0.000595667	0.000336471	0.000325499	0.000223673	0.000275142	0.00128528	0.000480306	0.000519238	0.000821496	0	0
P122_PWY	0.00147021	0.000898951	0.000393815	0.000950368	0.00109627	0.00091114	0.00132103	0.000687186	0.00117456	0.00134679	0.00164554	0	0.00061226	0.00140032	0.0010393	0.00168704	0.000875259	0.000968717	0.00171112	0.00163674	0.000920086	0.00100084	0.000548555	0.000738823	0.00193416	0
FAO_PWY	0	0	0	0	0	0	0	0	0	0	0	0	5.14573e-05	0	0	0	0	0	0	0	0	0	0	0	0	0
P162_PWY	0	0.000302761	0.000304131	0.000366967	0.000319736	0.000255702	8.85737e-05	8.30768e-05	0	0	0.000456733	0	0.00141125	0.000390692	0.000103903	9.80762e-05	0.00044731	0.000384307	0.000179403	0	0.000591193	0.000565593	0.000456556	0.000188423	0.000299998	0
PWY_5177	0	0	0	0	0	0	0	0	0	0	0	0	3.83672e-05	0	0	0	0	0	0	0	0	0	0	0	0	0
PWY_5747	0	0	0	0	0	0	0.000174871	5.76822e-05	0	0	0	0	0	0	0	0	0	0	0	2.15522e-05	0	0	0	0	0	0
COLANSYN_PWY	0.000180417	0.000441175	0.000787181	0.000885215	0.00125222	0.00166892	0.000839509	0.00233923	0.000303334	0.00176779	0.0013112	0	0.00147435	0.0017371	0.000846105	0.000634825	0.00170423	0.00129138	0.00105311	0.00175212	0.00178491	0.00179129	0.00115399	0.00139429	0.00182599	0.000339364
PWY_7279	0.000737206	0.00332248	0.00203399	0.00269435	0.00248638	0.000296145	0.00201749	0.00100723	0.00144191	0.00146607	0.00150136	0	0.00195167	0.0033431	0.00330109	0.000339215	0.00132015	0.00417692	0.0023862	0.000583624	0.00189571	0.00314519	0.000786735	0.00100442	0.00185452	0.000497913
PWY_5384	0.00100792	0.00150112	0.000612609	0.00075733	0.000650436	0.00161378	0.00109273	0.00124355	0.000993477	0.00107065	0.000666969	0.00453691	0.000658436	0.00128832	0.000487619	0.000931003	0.000888113	0.000782472	0.00106332	0.00149928	0.000818194	0.000819052	0.00104176	0.00115863	0.00132985	0.000954826
LACTOSECAT_PWY	0.00979385	0.00590433	0.00342628	0.00366865	0.00690267	0.00464777	0.00626313	0.00257593	0.00674073	0.00774325	0.00849483	0.0088004	0.00223876	0.00483706	0.00587191	0.0115917	0.00313363	0.00335167	0.0071254	0.00517805	0.00316314	0.00373077	0.00410288	0.00641655	0.00533794	0.0106759
ARGSYN_PWY	0.00175761	0.00391044	0.00318282	0.00387594	0.00308353	0.00202079	0.00356817	0.00263786	0.00250579	0.00305777	0.00267626	0.00247583	0.0029967	0.00389543	0.00306321	0.00128544	0.00350136	0.00422787	0.00348493	0.00289421	0.00288907	0.00313484	0.00301209	0.00377961	0.00343585	0.00157437
PWY4FS_8	0.00347012	0.00563136	0.00473006	0.00574034	0.00473078	0.00391205	0.00526809	0.00483107	0.00344972	0.00429646	0.00464046	0.00262355	0.0041101	0.00550364	0.00467519	0.00359775	0.00539586	0.00631715	0.00534166	0.00465644	0.00485863	0.00526941	0.00420727	0.00411142	0.00567592	0.000966996
PWY_6121	0.00903964	0.00760094	0.00753085	0.00871142	0.00754031	0.0078865	0.00767677	0.00819712	0.00846701	0.00792089	0.00688511	0.0103275	0.0083912	0.00717271	0.00839309	0.00821054	0.00737619	0.00688363	0.00794511	0.00822823	0.00763658	0.00671486	0.00796193	0.00867672	0.007626	0.010414
PWY_7389	0	0	0	0	0	0	0	5.39207e-05	0	0	0	0	0	0	0	0	0	0	0	0.00023216	0	0	0	0	0	0
ARGORNPROST_PWY	0	0	0.000566603	0	0	0.00063746	0	0.000350683	0.000198017	0	0	0	0.000230765	0.000285167	0.00012778	0	0.000747119	0.00041503	0	0	0.000533242	0	0.000588786	0.000150189	0	0
PWY_7187	0.00991547	0.0073681	0.0070864	0.00655075	0.00790354	0.0072236	0.00844293	0.00632148	0.00714806	0.00800258	0.00896103	0.00850991	0.00587135	0.00705372	0.00840564	0.00991782	0.00708486	0.00719913	0.00813868	0.00749886	0.00628837	0.00740841	0.00791889	0.00817318	0.00924662	0.0108772
KETOGLUCONMET_PWY	0	0	0	0	0	8.54285e-05	0	0	0	0	0.000111759	0	0	0	0	0.000211163	0.00012891	2.09503e-05	0	0	0	0	0	0	0	0
PWY_6595	0.000251692	0.000631337	0.000181909	0.000353055	0.000537456	0.000462734	0.000525974	0.000451765	0.000789014	0.000888386	0.000292331	0	0.000408434	0.000494888	0.000356792	0.000118017	6.59889e-05	0.000524731	0.000331667	0.00077477	0.000425196	0.000143469	0.000513443	0.000344591	0.000135033	0
PWY_6123	0.00932961	0.00828744	0.00832329	0.00913401	0.00907476	0.00896903	0.0090263	0.00783986	0.00945771	0.00938676	0.00776972	0.0087916	0.00825946	0.00790056	0.00913407	0.00899297	0.0079785	0.00805218	0.00794903	0.00791142	0.00821415	0.00807291	0.00874177	0.00862545	0.00823083	0.0109141
PWY_6282	0.00377058	0.00566675	0.00464941	0.00208638	0.00507578	0.00291829	0.0042902	0.00455339	0.00443912	0.00480165	0.00447739	0.00532771	0.00536971	0.00549464	0.00460508	0.00424688	0.00536646	0.00342666	0.00420356	0.00493603	0.00472049	0.00765257	0.00498886	0.00413993	0.00616559	0.00325834
PWY_6313	0	0	0	0	0	0	0	0	2.91083e-05	0	0	0	0	0	0	0	2.55671e-05	0	0	2.34312e-05	0	0	0	0	0	0
PWY_5690	0	0.000514526	0.000572593	0.00115099	8.73734e-05	0.000431764	0	0.00106251	0.000472929	0	0	0	0.000736412	0.000123435	0.00010376	0	0.000565556	0.000658439	0	0.000168352	0.000355627	0.000312636	0.000478064	0.000403077	0	0.000234354
PWY_6731	0	0	1.46133e-05	9.761e-05	0	0	0	0	0	0	0	0	0.000272539	2.5871e-05	0	0	0	0	0	0	8.16966e-05	0	0.000203034	0	0	0
FUC_RHAMCAT_PWY	0	0.000174117	0	0	8.19389e-05	0	7.43058e-05	8.57023e-05	0	0	3.2513e-05	0	0.000206557	0	0	3.91809e-05	4.13474e-05	9.53747e-05	0	6.69628e-05	7.60337e-05	0	0	0	0	0
PWY_6895	0	0.000160049	4.02559e-05	9.2502e-05	0.000921638	0	0.000697034	0.000660708	0	0	0	0	0	0.000127885	3.66754e-05	0	0.000207927	5.04694e-05	0	0.000453014	0.000344187	0.000846534	0.00162929	0	0	0
PWY_5030	0.000651702	0.00199795	0.00285655	0.00263479	0.0016236	0.00279621	0.00122642	0.00383923	0.00233909	0.00185677	0.00110728	0	0.00272439	0.00101879	0.000601516	0.000519244	0.00220708	0.00141834	0.00128482	0.00183516	0.00268461	0.00154286	0.00191282	0.00183603	0.00245474	0.00183086
PWY_6519	0.00185399	0.000876271	0.00181829	0.000651062	0.00210934	0.00144674	0.00152807	0.00206949	0.000404122	0.0021439	0.00253149	0	0.00299661	0.0018692	0.00115402	0.00234201	0.00313776	0.00163807	0.00147883	0.00241883	0.00242852	0.0040501	0.00169726	0.00200286	0.00283465	0
PHOTOALL_PWY	0	6.7952e-06	4.95927e-06	0	0	0	0.000166357	0	0	0	0	0	0	0	0	0	1.20949e-05	0	0	0	0	0	0	2.55177e-05	0	0
FERMENTATION_PWY	0.0032511	0.00202123	0.00186334	0.00130619	0.00304356	0.00188466	0.00391221	0.00321352	0.000961319	0.00365315	0.00332674	0.00115141	0.00288797	0.0043803	0.00280345	0.0036484	0.00329529	0.00303912	0.00410533	0.00356871	0.00288314	0.00408597	0.00131365	0.00281662	0.00394309	0.00100274
PWY_6785	0	8.08122e-06	2.9588e-05	0	0	0	0.00076634	0	0	0	0	0	0	1.8643e-05	0	0	7.59961e-05	0	0	0	0	0	0	0.000137023	0	0
COA_PWY_1	0.00920318	0.00832785	0.00867689	0.00863955	0.00804592	0.00885474	0.0071346	0.0081782	0.00891906	0.00777668	0.00829878	0.00699746	0.00941165	0.00747123	0.00862636	0.00850345	0.00853815	0.00825429	0.00748458	0.00806061	0.00820889	0.00769677	0.00834261	0.00759539	0.00613796	0.00951892
PWY_7371	0	0	7.98631e-05	0.000107643	0	0	0	6.78543e-05	1.59557e-05	0	0	0	7.83374e-05	0	3.93664e-05	1.1808e-05	0.000147163	5.13321e-05	0	0	0	0.00021609	0	0	0	0
PWY_7210	0.00130955	0	0	0	0.000175049	0	0.000401814	0	0	0	0	0	6.88038e-05	0.000714174	0.000133908	0	0	0.00036956	0	0.00133212	0.000225475	0	0	0.000566733	0	0
PANTO_PWY	0.00103674	0.00306079	0.00522904	0.00516353	0.00292956	0.00490324	0.00237207	0.00467296	0.00472396	0.00340836	0.00189402	0.00429918	0.00643322	0.00306042	0.00271071	0.000624105	0.004036	0.00497588	0.0021253	0.00453851	0.00509435	0.00361736	0.00404467	0.00214318	0.00246468	0.00143309
PWY0_1061	0.00252134	0.00327078	0.00278895	0.00323852	0.00336262	0.0010001	0.00398765	0.00241123	0.0016748	0.00285226	0.00312289	0	0.00348745	0.00450305	0.00362595	0.00255481	0.00275013	0.00453664	0.00336458	0.00195629	0.00319201	0.00396112	0.00191995	0.00177726	0.00435046	0
PWY_7204	0	7.54363e-05	0	0	0	6.80246e-05	0	0	0	0.000205189	0	0	0	0	0	5.33116e-05	0	0	0.000343489	0	0	0	0	0	0	0
PWY_6630	0.000881842	0.00116315	0.000648232	0.000409289	0.00199973	0.000757958	0.000830909	0.00023492	0.00077459	0	0	0.000964794	0.000359213	0.00131485	0.00077171	0.000501318	0.000214581	0.000936364	0.00151572	0.00111252	0.000498405	0.000465788	0	0.000365203	0	0
PWY_6317	0.00952206	0.0057778	0.00380557	0.00425982	0.00496632	0.00522871	0.00511414	0.00437707	0.00598764	0.00636596	0.00670342	0.00983268	0.00333149	0.00532115	0.00645816	0.00910045	0.00465392	0.00416841	0.00625795	0.00489907	0.00421333	0.00459176	0.00495044	0.00531643	0.00521482	0.00738853
PWY_7456	0	0	0.000487186	0.000414118	0	7.77571e-05	0	0.00053509	0.000781415	0.000339134	6.86276e-05	0	0.000304102	0.000307174	6.9693e-05	0	0.000815183	0.000139279	0	2.70184e-05	0.000510551	0.000303148	0.000678195	0.000230095	0.000948146	0
PWY_5088	0	6.29027e-05	0	2.44179e-05	0	0.000163939	0	0.00016146	6.14024e-05	0	0	0	0	0	1.35338e-05	0	0.000156232	9.3163e-05	0	0	0.000118446	8.91337e-05	0.000215526	0	0	0
SULFATE_CYS_PWY	0.00168924	0.00208698	0.00156792	0.0019001	0.00221311	0.000468488	0.00193205	0.000712238	0.000669664	0.00151836	0.00148859	0	0.00237797	0.00237306	0.0021181	0.00140166	0.000938284	0.00236888	0.00179738	0.000473618	0.00216895	0.00182966	0.000927721	0.00125212	0.00233177	0.000253973
PWY_7385	9.43625e-05	0	0	0	0	7.31086e-05	0	0	0	0	0.000506577	0	0	0	0	5.69441e-05	0.000179722	0	6.45696e-05	1.02381e-05	0	0	0	8.01284e-05	0	0
PWY_6606	0.000528781	0.000596949	0.000442143	0.000529942	0.000601962	0.00315965	0.000576849	0.00052773	0.000914337	0.000971201	0.000471696	0	0.000614003	0.000684872	0.000518528	0.000394901	0.000292615	0.000567789	0.000379014	0.000861262	0.00129795	0.000465463	0.000596146	0.00076311	0.000153542	0
PWY_7229	0.0116372	0.0102122	0.0107054	0.0100461	0.0108209	0.012295	0.0100103	0.00972157	0.0108955	0.0108761	0.011171	0.0190785	0.0098115	0.00937583	0.0107541	0.0115527	0.00960562	0.00951084	0.0105487	0.0103406	0.010079	0.00954983	0.0118192	0.0107199	0.00953527	0.016479
PWY_5667	0.0031693	0.00807274	0.00605846	0.00910401	0.00620036	0.00561985	0.00580416	0.00642981	0.00515583	0.00489147	0.00464381	0.00424691	0.00492058	0.00611766	0.00528685	0.00358239	0.00586757	0.0082057	0.00664733	0.00470997	0.0071962	0.00639554	0.0057286	0.00369736	0.0061955	0.00469639
PWY_5265	0.00623029	0.00329123	0.00220222	0.00113417	0.00283671	0.00375673	0.0047198	0.00121753	0.00359273	0.003634	0.00293928	0	0.00118003	0.00255507	0.00673161	0.00474788	0.0019021	0.00148759	0.00376699	0.00192737	0.000800259	0.00161112	0.0040164	0.0033144	0.00328732	0.00353888
PWY_4242	0.00630038	0.00770771	0.00755127	0.00824133	0.00595143	0.00839546	0.00579663	0.00760607	0.00771877	0.00633591	0.0064552	0.00440804	0.00861271	0.00666395	0.00599969	0.00558688	0.00801548	0.0077178	0.00627427	0.00704401	0.00762412	0.00674162	0.00720857	0.006541	0.00478806	0.00620869
PWY_241	0.000961019	0.00299896	0.00426886	0.00474904	0.00291096	0.00357141	0.00183629	0.00368748	0.00448724	0.00314724	0.00232286	0	0.00334698	0.00259059	0.00219769	0.00116146	0.00363712	0.00410939	0.00183709	0.00322328	0.00424796	0.00369722	0.00386141	0.00194511	0.00241125	0.00199064
GLUCUROCAT_PWY	0	9.1426e-05	0.000137752	0.000104876	0	0.00013206	0.000119953	0.000233361	0.000307619	7.61097e-05	2.724e-05	0.00134963	0	7.00065e-05	0	1.46252e-05	0.000121002	6.60762e-05	0	7.82711e-05	4.84506e-05	6.24262e-05	0.000261197	7.65911e-05	0	0
THISYN_PWY	0	0.000196133	0.000249441	0.000114742	0.00108918	0.00267296	0.000830687	0.000798709	0	0	0	0	0.00566366	0.000445564	0.000193716	0	0.000257124	0.000125821	0.000347127	0.000546031	0.000510102	0.00110409	0.00185622	0	0	0
PWY_6891	0	3.42729e-05	8.13984e-06	1.8976e-05	0.000225685	0	0.00016632	0.000147365	0	0	0	0	0	2.68277e-05	7.44504e-06	0	4.31097e-05	1.01681e-05	0	0.000102394	7.34417e-05	0.000196321	0.000473511	0	0	0
NAD_BIOSYNTHESIS_II	0.00196065	0.00157852	0.00109798	0.00115886	0.00205569	0.00119097	0.00161871	0.00178101	0.00120532	0.00160809	0.00229116	0.000242452	0.00110178	0.00211642	0.00152914	0.0021076	0.00119242	0.000956568	0.0023099	0.00262282	0.00140211	0.0021809	0.00105832	0.00201614	0.00255456	0.000948958
PWY_7323	0	0.000285364	0	0.000114259	0	0	0	3.19277e-05	0	0	0	0.00046766	7.98064e-05	0	1.20998e-05	0	0.000139659	2.30114e-05	0	1.23612e-05	3.52315e-05	0.000182411	0	0	0	0.000236054
PWY66_398	0	0	0.000539168	0.000624253	0.000106876	0.000360775	0	0.000521081	0.000410047	0	0	0	0	6.37818e-05	3.81409e-05	0	0.000396719	0	0	0	0.000173495	0	0.000411399	0	0	0
PWY_6901	0	0.000720839	0.000660927	0.000500479	0	0.00147762	0.000376409	0.00085586	0.000789027	0	0.000402661	0	0.00080591	0.000193952	0.000490089	5.11754e-05	0.0014142	0.000850909	0.00124035	0.00144259	0.0011837	0.000697599	0.000164232	0.000544396	0.000615527	0
HEMESYN2_PWY	0.00156894	0.00173157	0.000759787	0.00239045	0.000669182	0.00118307	0.000952581	0.00113801	0.000859261	0.000651721	0.000725911	0	0.00171279	0.00119322	0.000787525	0.00135688	0.00146234	0.00177596	0.00101385	0.0010586	0.000991264	0.00134071	0.000544996	0.000857588	0.00133297	0
PYRIDNUCSAL_PWY	0.000565249	0.000815032	0.00107837	0.000756507	0.00131359	0.00167264	0.00114947	0.00115293	0.000756296	0.00183676	0.00149409	0	0.00118777	0.00132273	0.000798196	0.000801937	0.00140709	0.000821536	0.00124994	0.00187519	0.00109791	0.00150379	0.00111627	0.00163871	0.00173572	0
PWY_7332	0	0.000230041	0	0	0	0	0	6.27942e-05	0	0	0	0	0	0	0	0	0.000174903	3.76506e-05	0	0	5.35701e-05	0.000479712	0	0	0	0
PWY_6629	0.00107676	0.00140277	0.000769622	0.000486557	0.00240041	0.000916941	0.000991815	0.000281448	0.000929072	0	0	0.00136654	0.000424856	0.00156221	0.000919711	0.000615837	0.000255794	0.00109726	0.00179728	0.0013202	0.000590198	0.000557551	0	0.000438649	0	0
PWY_6562	0	0	0	3.94451e-05	6.73117e-05	0	0	4.65434e-05	6.12545e-05	0.000235061	6.08645e-05	0	0.000230028	8.10298e-05	0.000351927	0	0.00034498	0.000407657	0.000221207	2.11836e-05	2.79914e-05	0	0	0	0	0
PWY_6748	0	0	4.06839e-05	0	0	0	0	9.32152e-05	0	0	0	0	0	0	2.88165e-05	0	3.01619e-05	0	0	0	4.84351e-05	0.000154914	0	7.59857e-05	0	0
PWY_5941	0	0.000589107	4.31163e-05	0	0	0	0	0	0	0	0	0	0.000226388	0	0	0	0.000687568	8.89336e-05	0	0	0.000121746	3.88994e-05	0	0	0	0
PWY_821	0	0.000152478	0.00028007	0.000440117	0.000475859	0.00023445	0	0	0.000386075	0.000961358	0	0	0.000254575	0.000380612	0.000150471	0	0.00030184	0.000351512	0.000590801	0	0.000178984	0	0	0	0.000374287	0
PWY_7234	0.00922673	0.00762102	0.00548201	0.0066863	0.00828747	0.00571782	0.00767469	0.00629407	0.00793013	0.00784257	0.0072491	0.00843453	0.00515001	0.00691974	0.00848899	0.00860317	0.00542794	0.00675592	0.00752033	0.00755661	0.00606381	0.00706714	0.00637089	0.00759382	0.00767496	0.00998369
P441_PWY	0.00368611	0.00330388	0.00227706	0.00308642	0.00353019	0.00221684	0.00395463	0.00375565	0.00236979	0.00362833	0.00385834	0.00428642	0.0028879	0.00409761	0.00256689	0.00378715	0.00333039	0.00253006	0.00413128	0.00422699	0.00331721	0.00396849	0.00294236	0.0032891	0.00479305	0.00346812
PWY_4722	0	0	0	0	0	0	0	0	0	0	0	0	0	0	0	0	5.90218e-06	0	0	0	0	0	0	0	0	0
BRANCHED_CHAIN_AA_SYN_PWY	0.00751689	0.00629303	0.00601022	0.00675414	0.00682641	0.00626242	0.00729641	0.00705384	0.00608101	0.00712632	0.0073606	0.0076014	0.00696809	0.00706466	0.00708991	0.00811959	0.0066966	0.00658236	0.00710419	0.00734917	0.0061976	0.00619882	0.00696238	0.00783165	0.00700875	0.00816202
PWY_6590	0	0	0	0	0	0	0	0	0	0	0	0	7.5959e-05	0	0	0	0	0	0	0	0	0	0	0	0	0
ARO_PWY	0.00761864	0.00685701	0.00787561	0.00763839	0.00700603	0.00825464	0.0071938	0.00798338	0.00766776	0.00753684	0.00752078	0.00594664	0.00794181	0.00685165	0.00717605	0.00743464	0.00741459	0.00700758	0.00732032	0.00745762	0.00732615	0.00683157	0.00692773	0.00758788	0.00644355	0.0076886
GLYCOLYSIS_E_D	0.00306166	0.00393692	0.00256758	0.00355564	0.00264467	0.0029576	0.00253655	0.00194134	0.00291779	0.00340719	0.00215075	0.00269239	0.00245824	0.00325556	0.00356635	0.00280018	0.0018874	0.00392035	0.00419907	0.00188691	0.00248864	0.0040811	0.00205232	0.00104873	0.00335624	0.000726386
PWY_7242	0	9.96181e-05	0.000155948	0.000168236	0	0.000191846	0.000101331	0.000225171	0.000458295	0.000161198	2.19716e-05	0.00112079	0	5.71097e-05	0	1.66879e-05	0.000328707	5.0283e-05	0	6.10552e-05	4.29145e-05	0.000112541	0.000321911	6.40153e-05	0	0
PWY_6708	0.000321838	0.00177448	0.0011024	0.00145614	0.00129714	4.3196e-05	0.00108126	0.000326252	0.000729793	0.000807955	0.000744929	0	0.00109477	0.00168137	0.00154123	0.000149577	0.000527505	0.00233311	0.00107657	0.000145286	0.0011205	0.00149954	0.000610029	0.000271879	0.00102145	0
PWY_7199	0.0101395	0.00653043	0.00818332	0.00780102	0.00793523	0.00884398	0.00731193	0.008516	0.00922825	0.0085948	0.00857603	0.00735726	0.00925456	0.00609088	0.00706245	0.00929467	0.00704433	0.00599769	0.00677873	0.00684559	0.00773541	0.00711111	0.00715527	0.00764653	0.00805075	0.00970806
PWY_7209	0	0	0	0	0	0	0	0	0	0	0	0	5.02261e-05	0	0	0	0	0	0	0	0	0	0	0	0	0
PWY_5514	0	0	0	0	0	0	0	0	0	0	0	0	0	0	0	0	0	0	0	0	0	5.50774e-05	0	0	0	0
PWY66_389	0.000787108	0.000697987	0.00129346	0.00168177	0.00194113	0.000317758	0.00184518	0.00176682	0.00032096	0.00163464	0.00106692	0	0.00181064	0.00261388	0.0017715	0.000389807	0.00124567	0.00253562	0.00162476	0.000622529	0.00191236	0.00262245	0.00149594	0.000775697	0.00188288	0
PWY_6545	0.00120379	0.000653817	0.00105786	0.000834267	0.000344341	0.000550551	0.000368798	0.00084164	0.000550464	0	0.000531135	0.0020107	0.000840187	0.000653343	0.000358818	0	0.000852407	0.00044733	0.000327873	0.00122841	0.000614508	0.00153962	0.00111579	0.000516312	0.00194899	0
PWY_5101	0	0	0	0	0	0	0	0	0	0	0	0	0	0	0	1.15261e-05	0	0	0	0	0	0	0	0	0	0
HOMOSER_METSYN_PWY	0.00785178	0.00677938	0.00396769	0.00378128	0.00801867	0.00558056	0.00789302	0.00470503	0.00430773	0.00662517	0.00898796	0.00439408	0.00271635	0.00532857	0.00882968	0.0107771	0.00351341	0.00446965	0.00800547	0.00379656	0.00343228	0.00520191	0.00532453	0.00612963	0.00464893	0.0144202
POLYAMINSYN3_PWY	0	4.86725e-05	0.000266089	0.000190361	0	0	0	0	0	0	0	0	0.00010477	0	0.000115546	0	0.00016964	0.000103706	0.000156679	0	0	0.000139146	0	0	0	0
PWY_7560	0.000194408	0.00010422	0.000764697	0.00150802	0.001165	0.00056087	0.000248261	0.000385164	0.000213428	0.000358999	0.000612781	0	0.000179377	0.00030291	0.000284104	0.000346388	0.000506766	4.71337e-05	0.000614814	0.000588471	0.000775221	9.97467e-05	0.00173442	0.00124525	0.000613442	0
PWY_6527	0.0034934	0.00426447	0.00332083	0.00326983	0.00229417	0.00481434	0.0044247	0.00375821	0.00420335	0.0037115	0.00351896	0.0035473	0.0034878	0.00273692	0.00405495	0.00408856	0.0039607	0.00253854	0.00370041	0.00371108	0.00350324	0.00428079	0.00355392	0.00307598	0.00268945	0.00345277
ILEUSYN_PWY	0.00870465	0.00700543	0.00616681	0.00701097	0.00784021	0.00655431	0.0084443	0.00875379	0.00629204	0.00740401	0.00800885	0.010086	0.0067832	0.0076954	0.00836359	0.0091135	0.00690103	0.00681229	0.0083732	0.00827723	0.0064291	0.0067028	0.00764358	0.00922121	0.00733492	0.00879707
PWY_7384	0	0	0	0	0	0	0	3.21211e-05	0	0	0	0	0	0	0	0	0	0	0	0.00014141	0	0	0	0	0	0
PWY_2723	0.00127048	0.000170359	0.000368249	0.000422853	0.000831814	0.000957268	0.00103739	0.00153254	0.000127064	0.00115758	0.000852	0	0.000747719	0.00156921	0.00063045	0.00115366	0.00102638	0.000732161	0.000958188	0.00211926	0.00103227	0.00118398	0.000600109	0.00120819	0.00159012	0
PWY_6737	0.00939355	0.00644266	0.00542263	0.00574804	0.00665439	0.00731498	0.00621273	0.0058463	0.00644795	0.00745127	0.00720883	0.00943531	0.00638187	0.00591568	0.00669018	0.00899791	0.00568822	0.00527141	0.00631166	0.00669875	0.00625972	0.00528803	0.006916	0.00614806	0.00642436	0.00951072
PWY_7663	0.0087562	0.0074422	0.00864551	0.00773054	0.00821493	0.0083873	0.00841518	0.00782388	0.00794611	0.00837081	0.0082383	0.0066927	0.00889972	0.00823213	0.00845394	0.00884532	0.00784578	0.00747479	0.00780655	0.00678557	0.00805849	0.00887499	0.00734728	0.0083726	0.00888515	0.00890849
PWY_6471	0.00926232	0.00825066	0.00720548	0.00801009	0.00884787	0.00826869	0.00862161	0.00631859	0.00822958	0.00866625	0.00914271	0.00989667	0.00583813	0.00771899	0.00846498	0.00916762	0.00656729	0.0073988	0.00875995	0.00770632	0.00702111	0.00692407	0.00741921	0.00814623	0.00815361	0.00954016
PWY_5861	0	0.000385485	0.00178505	0.000448836	9.85787e-05	0.00240082	0.000980799	0.00224601	0.000321633	0.00108973	0.00121777	0	0.000239212	0.000750047	0.000759588	0.000889342	0.00162442	0.000459556	0.000837237	0.00101167	0.0019004	0.00156028	0.00173229	0.000432188	0.00034406	0
PWY_7013	0	0.00274385	0.000270267	0.00129416	0.000502487	0.000475043	0.000403564	0.000218601	0	0.00120019	0	0	0.00122236	0.000185939	0.00029804	4.12678e-05	0.00120401	0.000926304	0.000633648	0.000829872	0.000223582	0.000893996	0.0001232	0.000369855	0.00100365	0.000820835
PWY0_1319	0.00732236	0.00928452	0.00697667	0.00971546	0.00817275	0.00700127	0.00758594	0.00661186	0.00687587	0.00689212	0.00643334	0.00460181	0.00528246	0.00722213	0.00815541	0.00671247	0.00647018	0.00876333	0.00816549	0.00580672	0.0077336	0.00757371	0.00675411	0.00562162	0.00708928	0.00878708
PWY_6507	0	0.000195053	0.000163773	0.000187177	0	0.000207831	0.000120186	0.000221084	0.000500641	0.000192103	9.83417e-05	0.000889326	0	2.71983e-05	0	1.77018e-05	0.000356674	4.89283e-05	0	5.66717e-05	1.70322e-05	0.000143467	0.000301696	8.08056e-05	0	0
PWY_6305	0.000195855	0.000567728	0.000328432	0.000778651	0.000123995	0.000232503	0.00056757	0.000424195	0.000372667	0.000536482	0.00019898	0.00111839	0.00125104	0.000369424	0.000421263	0.000255378	0.00124882	0.00085978	8.73007e-05	0.000557287	0.000630922	0.000713486	0.000314995	0.000508857	0	0
GLCMANNANAUT_PWY	0.00578714	0.00421686	0.0025895	0.00320618	0.00424399	0.00407985	0.00359211	0.00261644	0.00424728	0.00460763	0.00440718	0.00420024	0.0024335	0.00388826	0.00514094	0.00576207	0.00324036	0.00290986	0.00464179	0.00388357	0.00311288	0.00371453	0.00382396	0.00368519	0.00446644	0.0075288
PWY_7208	0.00960376	0.00622249	0.00615797	0.00540015	0.00705212	0.00602047	0.00790948	0.0054328	0.00580291	0.00663287	0.00803231	0.00547403	0.00735174	0.00690827	0.00833436	0.00984206	0.00701459	0.00730289	0.00697406	0.00724897	0.00522043	0.00718558	0.00683976	0.00813989	0.00803126	0.00852234
POLYAMSYN_PWY	0.000146243	0.000175589	0.000262958	0.00058542	0	0.000127932	0.00053473	0.000343013	2.96687e-05	0.00012139	0.000158613	0	0.000526162	0.000133042	0.000399498	0.000190962	0.000812733	0.000901699	7.02953e-05	0.000511501	0.000235872	0.000609969	0	0.000446349	0	0
DAPLYSINESYN_PWY	0.00331591	0.00468882	0.00369322	0.00388999	0.00414218	0.00265946	0.00499925	0.00424976	0.00338298	0.0038811	0.00357587	0.00412678	0.00333039	0.00507444	0.00439471	0.00320649	0.00336949	0.00510176	0.00449942	0.0042017	0.00423675	0.00506607	0.00341685	0.00389759	0.00422807	0.00059328
TCA_GLYOX_BYPASS	3.42411e-05	0.000324137	0.000538183	0.00022478	0.000100231	0	0	0.000108706	7.92129e-05	0.000148853	0	0	0.000126553	0.000260458	0.000710879	0	0.000347436	0.000220866	0	0.000157033	0	0.000214464	0	0.000106086	0	0
PWY_7197	0.00779579	0.00521549	0.00461871	0.00407967	0.00539719	0.00449481	0.00638637	0.00412695	0.00432224	0.00512222	0.0068744	0.00439041	0.0047419	0.00563417	0.00671755	0.00779655	0.00543501	0.00620755	0.00548923	0.00583425	0.0039646	0.00556193	0.0054339	0.00626812	0.00719885	0.00657371
PWY_5856	0.000321838	0.00177448	0.0011024	0.00145614	0.00129714	4.3196e-05	0.00108126	0.000326252	0.000729793	0.000807955	0.000744929	0	0.00109477	0.00168137	0.00154123	0.000149577	0.000527505	0.00233311	0.00107657	0.000145286	0.0011205	0.00149954	0.000610029	0.000271879	0.00102145	0
PYRIDOXSYN_PWY	0.00067812	0.00304458	0.0027242	0.0038119	0.00232633	0.00117379	0.00174483	0.000817396	0.00172287	0.00225188	0.00155468	0.000525068	0.00489617	0.00273032	0.00236643	0.000528617	0.0025632	0.00504854	0.00210168	0.00109922	0.00317456	0.00307862	0.00155031	0.000747368	0.00215464	0.000492418
PWY_6277	0.00899839	0.00764658	0.0077689	0.00880446	0.00749895	0.00825706	0.00766471	0.00863329	0.00886709	0.00768204	0.00692576	0.0105696	0.00800106	0.00708323	0.00834961	0.00840228	0.00748301	0.00674639	0.00810512	0.00852009	0.00777929	0.00660186	0.00792486	0.00880017	0.00749773	0.0115304
PWY_6263	0	0	0.000182727	0.000207228	0	0	0	0.000252099	4.0198e-05	0	0	0	0.000129858	0	0.000100866	2.93736e-05	0.000335983	0.000125933	0	0	0.000151562	0.000644766	7.71369e-05	0	0.000208052	0
PWY_6285	0.00398109	0.00365834	0.00339877	0.00195123	0.00396574	0.00227327	0.00332773	0.00356509	0.00289362	0.00432888	0.00430632	0	0.00318717	0.00448064	0.00340835	0.00353875	0.0033488	0.00321986	0.00354909	0.00430854	0.00383394	0.00270226	0.00327421	0.00375176	0.00378875	0.00245174
ASPASN_PWY	0.00767255	0.00443184	0.00584229	0.005032	0.00511858	0.00661782	0.0056531	0.00639486	0.00527671	0.00618578	0.00619681	0.00479506	0.00543798	0.00498119	0.00614286	0.00761693	0.00540725	0.0042203	0.00572659	0.00460851	0.00558098	0.00477255	0.00527989	0.00524926	0.00494569	0.0086515
PWY3O_355	0	0	0	1.84014e-05	0	0	0	0	0	0	0	0	0	0	0	0	8.1565e-05	0	0	0	0	0.000145424	0	0	0	0
PWY_5857	0.000321838	0.00177448	0.0011024	0.00145614	0.00129714	4.3196e-05	0.00108126	0.000326252	0.000729793	0.000807955	0.000744929	0	0.00109477	0.00168137	0.00154123	0.000149577	0.000527505	0.00233311	0.00107657	0.000145286	0.0011205	0.00149954	0.000610029	0.000271879	0.00102145	0
GALACT_GLUCUROCAT_PWY	0	0	0.000131453	0	0	4.16848e-05	0	0.000194901	0.000198766	0	0	0	0	0	0	0	0.000134542	0	0	0	0	1.64282e-05	0.000225946	2.74909e-05	0	0
PWY_6803	0.000575953	0.00198806	0.00178333	0.00206684	0.00165288	0.000316532	0.00155188	0.000585509	0.0011967	0.00111891	0.00106617	0.00053643	0.00165412	0.00188109	0.00170439	0.000275568	0.000980188	0.00260952	0.00157104	0.000193524	0.00157971	0.00176853	0.000815609	0.000562937	0.00132158	0.000180818
PWY_6700	0.00877282	0.00847312	0.0108619	0.00907578	0.00939143	0.0107447	0.00907245	0.00856856	0.00890527	0.0100424	0.00929181	0.00634466	0.00982812	0.00848075	0.00915081	0.00885436	0.00926847	0.0090152	0.00862968	0.00557992	0.00942754	0.00877776	0.0100093	0.0085151	0.00895079	0.00953058
PWY_6703	0.00627919	0.00483777	0.00537333	0.0048874	0.00598171	0.0044134	0.00493225	0.0033277	0.00437274	0.00554557	0.00555951	0.00242109	0.00345227	0.00522793	0.00662643	0.00629515	0.00438225	0.00563769	0.00534144	0.0029142	0.00518883	0.00504853	0.00470331	0.00501966	0.00599196	0.00536384
PWY_7254	0	0.000501743	0.000532712	0.000328613	7.74243e-05	0.000329361	0	0.000824823	0.000267855	0	0	0	0	0.000122502	1.68171e-05	0	0.00020918	0	0	0.000160851	8.18428e-05	0	0.000418373	0.000375168	0	0.000300787
PWY_5392	0	0.000161098	0	0	0	0	0	0	0	0	0	0	0.000915017	0	0	0	4.87621e-05	2.28777e-05	0	0	0	0	0	0	0	0
PWY_6859	0.00057472	0.00131345	0.000636569	0.00100265	0.000778479	0.00111099	0.000872559	0.00118239	0.00144877	0.000789019	0.000572956	0.00320242	0.00166411	0.000693856	0.000519145	0.000605378	0.00137214	0.000467166	0.00111693	0.00166571	0.00071069	0.000884634	0.00031825	0.00158662	0.00101817	0.00146446
PWY66_409	0.00108356	0.0009783	0.00326536	0.00325129	0.00190011	0.00330951	0.00159151	0.0040936	0.00270746	0.00121523	0.00207023	0.00225817	0.0027852	0.00118965	0.00109625	0.0017643	0.00350898	0.00186553	0.00187443	0.00314602	0.00331833	0.00250582	0.00510647	0.00360089	0.00231565	0
PWY_7211	0.00199504	8.57281e-05	0.000388956	0.000313355	0.000737728	0.000719197	0.000692644	0.000425809	0.00077486	0	0.000265988	0.00248118	0.00274043	0.0011951	0.000237519	0.000591659	0.00116161	0.000642717	0.000255529	0.00206832	0.000396407	0	0.000761215	0.000949145	0.00226329	0.00187068
PWY_5845	0	0	0.00101284	0	0.000332878	0	0	0	0	0	0	0	0	0.00113351	0	0	0.000133325	0	0	0	0	0	0	0.00200288	0	0
P108_PWY	0.000456338	0.000316282	0.000592938	0.000330135	0.000664129	0.000620707	0.00118632	0.0012752	0.000202109	0.000899579	0.000772872	0	0.000139316	0.000804673	0.000433787	0.00056215	0.00143192	0.00080109	0.000575275	0.00128829	0.00095426	0.000737753	0.000267814	0.00104042	0.00122986	0
PWY_5345	0.00238441	0.00214179	0.00183218	0.00266103	0.00277749	0.000575599	0.00253833	0.00086281	0.000865397	0.00199673	0.0019457	0	0.0021779	0.00291872	0.00326374	0.00197998	0.00112424	0.00312337	0.00233322	0.000590254	0.00253045	0.0021395	0.00118786	0.00164981	0.00298539	0.000345228
PWY_6749	0	0	0	1.33669e-05	0	0	0	5.58853e-05	0	0	0	0	0	0	0	0	2.19739e-05	0	0	0	0	0	0	0	0	0
PWY66_422	0.00952206	0.0059608	0.00438974	0.00473962	0.00573478	0.00564412	0.00548021	0.00484384	0.00617104	0.00636596	0.00678001	0.0100559	0.00359558	0.00560235	0.00645816	0.00910045	0.00481306	0.00446133	0.0064213	0.00532426	0.00449487	0.00461323	0.00544118	0.00571484	0.00545935	0.00772508
PWY_7539	0.00389898	0.00441972	0.00775305	0.0052621	0.00560603	0.00687261	0.00479805	0.00642126	0.00578102	0.00514179	0.00534849	0.00134643	0.00397278	0.00565756	0.00499417	0.004281	0.00581742	0.00637356	0.00477839	0.00458204	0.00754536	0.00620607	0.00639586	0.00492547	0.00551695	0.00375755
PWY_7200	0.000582092	0	0.00446395	0.00106998	0.00167906	0.00404498	0.00133957	0.00468899	0.00233143	0.000247419	0.00243592	0	0.000207758	0.00157407	0.000660284	0.00042447	0.00234997	0.000811427	0.00168802	0.0029525	0.0037441	0.00231123	0.00286191	0.00326791	0.000589232	0.000914987
PWY_622	0	0	0	0.000115037	0	0	0	0	0	0	0	0	0.000838052	0	0	0	0.00139537	0	0	0	0	0.000172587	0	0	0	0
PWY0_1586	0.0136358	0.0140879	0.0108791	0.0105704	0.0128518	0.00815611	0.0121724	0.00873243	0.0103587	0.0118001	0.0131518	0.0117626	0.0103801	0.01569	0.0128938	0.0121409	0.01039	0.0141961	0.0133328	0.00899009	0.0109118	0.0136686	0.00959189	0.0111768	0.0133187	0.0120074
PWY_5862	0	0	0.000717237	0	0.000235588	0	0	0	0	0	0	0	0	0.000837318	0	0	8.97778e-05	0	0	0	0	0	0	0.00162112	0	0
